# Supplementary material for: Modulating p38 MAPK signaling by proteostasis mechanisms supports tissue integrity during growth and aging
Source: Nat Commun. 2023 Jul 28;14:4543. doi: 10.1038/s41467-023-40317-7 (PMC10382525; doi:10.1038/s41467-023-40317-7)
Supplement: Supplementary file 4 — Supplementary Data 1 [file 41467_2023_40317_MOESM4_ESM.xlsx]

## Sheet: Sheet1
Supplementary Data 1. Statistics of aging assays.
Figure	Mutation	Strain	Death	Censored	Median Survival	Comparison	P value Log-rank (Mantel-Cox) test	P Value Gehan- Breslow- Wilcoxon test	Outcross
1c	Wild Type	N2	93	9	19
	pmk-1(km25)	KU25	79	27	16	pmk-1(-) vs Wild Type	0.0005	0.001	0x
	pmk-1(miy7)	BPW23	90	10	23	pmk-1(D327E) vs Wild Type	<0.0001	0.002	0x
1d	Wild Type (mock RNAi)	N2	100	0	18				0x
	Wild Type (pmk-1 RNAi)	N2	99	1	15	pmk-1 RNAi vs mock RNAi	<0.0001	<0.0001	0x
1e	Wild Type	N2	74	1	20				0x
	pmk-1(km25)	KU25	71	2	14	pmk-1(-) vs Wild Type	<0.0001	<0.0001	0x
	pmk-1(miy34)	BPW178	73	1	16	pmk-1(CTΔ) vs Wild Type	<0.0001	<0.0001	0x
1f	daf-16(mgDf50)	BPW140	95	0	11				BPW145 Sibling
	daf-16(mgDf50); pmk-1(km25)	BPW137	99	0	8	daf-16(-);pmk-1(-) vs daf-16(-)	<0.0001	<0.0001	0x
	daf-16(mgDf50);pmk-1(miy7)	BPW145	94	0	15	daf-16(-);pmk-1(D327E) vs daf-16(-)	<0.0001	<0.0001	0x
1g	daf-2(e1370)	BPW139	63	16	49				BPW146 Sibling
	daf-2(e1370);pmk-1(km25)	BPW138	29	6	25	daf-2(-);pmk-1(-) vs daf-2(-)	<0.0001	<0.0001	0x
	daf-2(e1370);pmk-1(miy7)	BPW146	45	18	38	daf-2(-);pmk-1(D327E) vs daf-2(-)	0.0229	0.0326	0x
Supplementary Fig. 1b	Wild Type	BPW158	93	14	18				BPW157 sibling
Replicate 2	pmk-1(km25)	BPW156	89	9	14	pmk-1(-) vs Wild Type	<0.0001	<0.0001	1x
	pmk-1(miy7)	BPW157	97	4	22	pmk-1(D327E) vs Wild Type	0.0669	0.0462	3x
	ced-3(miy22)	BPW159	93	7	15	ced-3(-) vs Wild Type	<0.0001	0.0004	2x
Supplementary Fig. 1b	Wild Type	N2	93	6	17				0x
Replicate 3	pmk-1(km25)	KU25	99	6	14	pmk-1(-) vs Wild Type	<0.0001	<0.0001	0x
	pmk-1(miy7)	BPW23	74	26	20	pmk-1(D327E) 0x outcross vs Wild Type	0.0156	0.0259	0x
	pmk-1(miy7)	BPW75	95	3	21	pmk-1(D327E) 2x outcross vs Wild Type	0.0151	0.01	2x
Supplementary Fig. 1b	Wild Type	BPW158	83	0	23				BPW157 sibling
Replicate 4	pmk-1(km25)	BPW156	91	0	17	pmk-1(-) vs Wild Type	<0.0001	<0.0001	1x
	pmk-1(miy7)	BPW157	89	0	25	pmk-1(D327E) vs Wild Type	0.5353	0.2827	3x
Supplementary Fig. 1c	Wild Type (mock RNAi)	N2	91	9	15				0x
Replicate 2	Wild Type (pmk-1 RNAi)	N2	83	17	13	pmk-1 RNAi vs mock RNAi	<0.0001	<0.0001	0x
Supplementary Fig. 1d	daf-16(mgDf50)	BPW140	96	4	11				BPW145 Sibling
Replicate 2	daf-16(mgDf50); pmk-1(km25)	BPW137	93	7	8	daf-16(-);pmk-1(-) vs daf-16(-)	<0.0001	<0.0001	0x
	daf-16(mgDf50);pmk-1(miy7)	BPW145	91	9	15	daf-16(-);pmk-1(D327E) vs daf-16(-)	<0.0001	<0.0001	0x
Supplementary Fig. 1d	daf-16(m26)	DR26	96	1	13				0x
m26 allele	daf-16(m26); pmk-1(km25)	BPW133	98	0	9	daf-16(-);pmk-1(-) vs daf-16(-)	0.1849	<0.0001	0x
	daf-16(m26);pmk-1(miy7)	BPW135	104	1	15	daf-16(-);pmk-1(D327E) vs daf-16(-)	<0.0001	<0.0001	0x
Supplementary Fig. 1e	Wild Type	N2	95	5	18
	daf-16(mgDf50)	BPW140	97	3	13	daf-16(-) vs Wild Type	<0.0001	<0.0001	BPW145 Sibling
	daf-16(mgDf50); pmk-1(km25)	BPW137	93	7	11	daf-16(-);pmk-1(-) vs daf-16(-)	<0.0001	0.0009	0x
	daf-16(mgDf50);pmk-1(miy7)	BPW145	97	3	14	daf-16(-);pmk-1(D327E) vs Wild Type	<0.0001	<0.0001	0x
