# Supplementary material for: Modulating p38 MAPK signaling by proteostasis mechanisms supports tissue integrity during growth and aging
Source: Nat Commun. 2023 Jul 28;14:4543. doi: 10.1038/s41467-023-40317-7 (PMC10382525; doi:10.1038/s41467-023-40317-7)
Supplement: Supplementary file 5 — Supplementary Data 2 [file 41467_2023_40317_MOESM5_ESM.xlsx]

## Sheet: WT-VS-P1.
WB ID	FEATURE_NAME	pmk-1(km25) vs WT.logFC	pmk-1(km25) vs WT.logCPM	pmk-1(km25) vs WT.LR	pmk-1(km25) vs WT.PValue	pmk-1(km25) vs WT.FDR	P1_1.logFC	P1_2.logFC	P1_3.logFC	DE_1.logFC	DE_2.logFC	DE_3.logFC
WBGene00008486	ugt-44	-3.64073	4.60267	139.243	3.8972e-32	8.90119e-28	-3.2765	-3.5571	-4.0332	0.78465	0.5465	0.42926
WBGene00011979	T24B8.5	-4.56544	3.33891	133.922	5.68242e-31	6.48933e-27	-4.394	-4.2223	-5.2422	1.3875	1.99414	1.75658
WBGene00015933	C17H12.8	-7.81477	5.68272	124.706	5.90197e-29	4.49337e-25	-6.749	-8.6629	-8.4951	2.13313	2.14642	1.38646
WBGene00003091	lys-2	-4.27169	5.32499	102.503	4.30635e-24	1.96714e-20	-3.5563	-3.764	-5.2658	1.14577	1.24211	0.95098
WBGene00008584	F08G5.6	-5.22147	6.22425	101.93	5.75189e-24	2.18955e-20	-5.334	-4.9999	-5.5822	1.18642	2.04208	2.18556
WBGene00003769	nlp-31	-5.66674	2.43877	101.147	8.54206e-24	2.78715e-20	-6.7437	-4.6453	-6.3238	0.26778	0.92681	0.08577
WBGene00007282	clec-223	-3.14393	4.21923	93.7846	3.51796e-22	1.00438e-18	-2.9312	-3.362	-3.2522	-0.0495	-0.3488	-0.1532
WBGene00010212	fbxa-192	-4.08703	3.53551	78.7137	7.17946e-19	1.82199e-15	-3.0906	-6.524	-4.3633	-1.0694	-1.4204	-1.2188
WBGene00017782	F25E5.1	-1.59147	5.89939	75.3359	3.97081e-18	9.06933e-15	-1.2925	-1.7927	-1.7053	-1.6642	-2.5334	-2.2004
WBGene00009429	F35E12.5	-4.07475	6.94951	74.0825	7.49182e-18	1.55557e-14	-5.0969	-3.6557	-3.4331	2.14682	3.26203	2.87396
WBGene00021872	clec-85	-2.66466	4.12239	69.7116	6.86409e-17	1.30647e-13	-2.2246	-2.8665	-3.031	0.74661	0.59181	0.55807
WBGene00007875	dod-24	-4.68937	6.19965	68.1834	1.48975e-16	2.61737e-13	-3.732	-5.1703	-5.7775	1.44901	1.82948	1.44102
WBGene00018335	F42A9.6	-1.85616	5.06011	66.3549	3.76614e-16	6.14419e-13	-1.999	-1.7671	-1.9435	-0.0772	-0.1716	-0.232
WBGene00010125	dod-22	-9.08868	3.07614	62.4413	2.74505e-15	4.1798e-12	-8.6629	-8.6629	-8.6629	2.1394	3.03891	2.0123
WBGene00018971	clec-67	-6.76524	2.87803	57.0543	4.23934e-14	5.69568e-11	-5.9594	-8.6629	-7.3959	2.49117	2.55496	2.01236
WBGene00000781	cpr-1	1.6734	7.33984	55.9417	7.4651e-14	9.47238e-11	1.26645	1.34187	2.22372	-1.0141	-0.3355	-0.5351
WBGene00019388	K04F1.9	-2.94076	2.4344	55.5074	9.31082e-14	1.11926e-10	-2.431	-3.4587	-3.5386	0.54025	1.09984	0.41876
WBGene00018643	F49F1.1	-2.69897	1.59586	49.1509	2.37008e-12	2.57775e-09	-3.0036	-2.191	-3.4134	0.54446	0.29599	0.83908
WBGene00009488	oac-20	-3.07556	2.73039	46.7559	8.0401e-12	8.34708e-09	-2.5956	-2.2809	-5.044	0.80248	0.83228	0.76505
WBGene00008492	F01D5.1	-3.27704	2.17303	46.5202	9.06773e-12	9.00465e-09	-2.6009	-3.9472	-3.8457	0.82396	1.13134	0.95084
WBGene00000558	cnc-4	-6.99112	-0.816248	45.4205	1.58961e-11	1.51278e-08	-8.6629	-8.6629	-8.6629	1.17362	0.98483	1.1373
WBGene00010659	K08D8.5	-3.43714	2.38698	44.8718	2.10367e-11	1.92192e-08	-2.4233	-3.0253	-6.8328	1.29514	1.187	1.19661
WBGene00010128	F55G11.8	-3.10966	3.54909	43.1524	5.06383e-11	4.44838e-08	-2.2749	-2.9275	-4.2568	1.08176	1.33239	0.91769
WBGene00022590	ZC317.7	-2.20834	3.28015	38.847	4.58369e-10	3.87746e-07	-3.2029	-2.7474	-1.4157	-0.3105	-0.2281	-0.1293
WBGene00010658	K08D8.4	-3.02647	2.84165	37.896	7.4619e-10	6.08678e-07	-1.8818	-3.8844	-4.3052	0.97314	0.59001	0.66647
WBGene00015932	C17H12.6	-4.77583	1.58847	36.3029	1.68911e-09	1.33032e-06	-3.9594	-4.6687	-6.0607	2.04809	1.79124	1.66871
WBGene00009396	clec-65	-1.09199	5.69446	34.9899	3.31412e-09	2.52315e-06	-0.7918	-1.1229	-1.4744	0.7422	0.52628	0.63163
WBGene00008602	oac-14	-2.71111	0.0277876	34.5223	4.21404e-09	3.1048e-06	-2.0118	-2.5625	-4.4646	0.3331	0.64659	0.34728
WBGene00008843	arrd-9	-2.35957	0.207721	33.6767	6.50752e-09	4.64474e-06	-2.9049	-2.6107	-1.6629	0.29915	0.44231	1.17177
WBGene00000784	cpr-4	1.57298	6.6588	33.5567	6.92158e-09	4.79057e-06	1.956	0.96381	1.41237	-0.4764	-0.3193	-0.3591
WBGene00007779	C27D8.3	1.50696	5.11006	32.7125	1.06848e-08	7.17769e-06	1.60514	2.10052	0.4302	-0.1739	-0.0344	-0.1015
WBGene00010124	F55G11.4	-1.92646	3.32948	32.3979	1.2562e-08	8.19762e-06	-1.7223	-2.118	-2.1233	0.53327	0.8941	0.70407
WBGene00014173	ZK970.7	-3.19381	0.144048	32.1769	1.40752e-08	8.92991e-06	-3.3744	-4.1068	-2.8457	0.91058	1.85304	1.42631
WBGene00011424	dhs-31	-2.4038	0.120977	32.0004	1.54145e-08	9.5153e-06	-1.7002	-2.924	-2.9315	0.45881	-0.4787	-0.1493
WBGene00008485	ugt-43	-3.29004	-0.248941	31.5775	1.91634e-08	1.15182e-05	-2.5119	-2.1068	-5.9926	0.74661	1.27835	0.36563
WBGene00021055	W06A11.4	-1.66635	2.84051	30.8959	2.72242e-08	1.59436e-05	-1.7854	-1.5766	-1.7764	-1.8021	-1.9928	-1.6859
WBGene00011680	T10B10.3	-1.40344	5.00206	30.7738	2.89921e-08	1.65545e-05	-2.061	-1.4061	-0.7818	-0.8839	-1.6333	-0.8117
WBGene00007867	C32H11.4	-2.57947	4.01597	29.1987	6.53218e-08	3.6389e-05	-1.9835	-2.6188	-3.6495	0.4687	1.48816	0.46605
WBGene00017703	F22E5.1	-1.88193	2.88871	29.06	7.01712e-08	3.81598e-05	-1.1978	-1.9835	-2.6691	0.82519	-0.0392	0.19144
WBGene00009898	dod-23	-0.922123	6.27656	28.2952	1.04155e-07	5.53235e-05	-1.2405	-0.6312	-1.0405	0.52071	0.71311	0.42294
WBGene00015660	catp-3	-4.0901	4.33778	28.2083	1.08936e-07	5.65476e-05	-2.557	-6.8844	-6.1881	1.45459	0.99237	1.31379
WBGene00014135	ZK896.4	-1.91195	1.46541	26.8466	2.20265e-07	0.000111797	-1.2601	-2.2138	-2.2982	0.44743	-0.1178	-0.0822
WBGene00004922	snt-2	-1.12869	4.37493	26.3228	2.88855e-07	0.000143423	-0.9691	-1.2718	-1.2069	-0.5975	-1.5345	-0.9806
WBGene00018564	F47D12.9	-0.896028	6.85397	25.8893	3.61569e-07	0.000175707	-1.5259	-0.7672	-0.6438	-0.112	-0.1505	-0.074
WBGene00014698	C37A5.3	-3.60526	-1.14944	25.2901	4.93237e-07	0.000234699	-3.5119	-2.9624	-8.6629	0.53088	1.03807	-0.0338
WBGene00018647	F49F1.7	-2.12987	1.40586	24.6208	6.97955e-07	0.000323867	-2.5336	-1.8141	-2.1976	0.71149	1.09183	1.47164
WBGene00015362	fbxa-105	-1.85061	0.498015	24.5905	7.08992e-07	0.000323867	-1.6591	-1.7589	-2.3603	-0.0076	0.51463	-0.0764
WBGene00010050	F54D5.4	-1.47221	6.864	24.5026	7.42113e-07	0.00033235	-0.8307	-1.6703	-2.0903	0.63321	0.8721	0.50431
WBGene00011190	swt-6	-2.20591	1.06393	24.1276	9.01591e-07	0.000396006	-1.3155	-2.8141	-2.8827	1.28404	0.6015	0.98434
WBGene00010123	F55G11.2	-2.29756	3.63927	24.017	9.54902e-07	0.000411509	-1.9438	-2.5351	-2.7626	0.90028	1.64963	1.37551
WBGene00009469	F36D3.1	-1.21657	4.37332	23.9793	9.73763e-07	0.000411866	-1.7147	-0.8458	-1.2338	-1.1155	-0.9481	-1.1454
WBGene00010411	H25K10.1	-2.70825	-0.340264	23.49	1.25565e-06	0.000521436	-8.6629	-1.5219	-3.2478	1.03611	0.98115	0.3417
WBGene00007153	clec-41	-1.19016	6.00678	22.9323	1.6781e-06	0.000684425	-0.6228	-1.3033	-1.8004	0.33354	0.32977	0.16508
WBGene00008964	mltn-9	-1.77123	1.7308	22.5852	2.01027e-06	0.00080552	-1.471	-2.2039	-1.9027	0.78754	0.74003	0.38123
WBGene00022564	ZC204.14	-1.45201	2.3212	22.1239	2.55606e-06	0.00100622	-1.5658	-1.9427	-0.9887	-1.0588	-1.5766	-1.2207
WBGene00011487	T05E12.6	-1.01974	7.28752	22.0917	2.59925e-06	0.00100622	-0.6274	-1.0396	-1.4908	0.36507	0.4184	0.1406
WBGene00000708	col-135	1.20925	6.10627	21.5233	3.49549e-06	0.00133061	0.4355	1.47665	1.38015	-0.2665	-0.1664	-0.3727
WBGene00000557	cnc-3	-2.28937	-0.633705	21.4833	3.56926e-06	0.00133642	-2.4931	-2.162	-2.4534	-0.5114	-0.147	-0.2495
WBGene00010184	F57A10.2	2.49431	-0.0407766	21.3686	3.78922e-06	0.0013959	3.07089	2.05102	2.11917	0.22876	0.11608	-1.3192
WBGene00010407	H19N07.3	1.21538	3.33527	21.2761	3.97664e-06	0.00142489	1.02551	1.50038	1.03901	-0.1263	0.18183	-0.3989
WBGene00003530	nas-11	-0.872903	5.98781	21.2684	3.99269e-06	0.00142489	-0.8291	-1.2208	-0.8007	0.18817	0.42636	0.16876
WBGene00021178	Y9C9A.8	-3.16609	0.104371	20.0555	7.52254e-06	0.00260326	-2.5379	-8.6629	-3.3603	0.62108	0.81122	0.84357
WBGene00006589	tnt-4	1.90085	2.25005	19.1919	1.18216e-05	0.00402991	2.51635	0.75166	1.5652	-0.6337	0.02396	0.36237
WBGene00009397	clec-66	-1.55617	3.95081	19.0658	1.26287e-05	0.00424176	-0.9029	-1.5558	-2.4513	0.44519	0.51989	0.65165
WBGene00007833	oac-6	-2.24505	1.37178	19.0239	1.29091e-05	0.00427311	-1.4747	-1.9295	-3.8604	0.61388	0.5031	0.49782
WBGene00018138	folt-2	-0.723822	9.04328	18.9824	1.31931e-05	0.00430471	-0.4877	-0.658	-1.1965	0.15077	0.06058	0.11773
WBGene00012583	clec-4	-2.29386	1.72517	17.9971	2.21237e-05	0.00701814	-1.1765	-1.802	-4.3782	1.01904	1.1579	0.89521
WBGene00003768	nlp-30	-3.29385	-0.985421	17.7044	2.58035e-05	0.00807331	-3.4448	-3.7145	-3.2083	-0.3562	0.97406	0.53323
WBGene00003090	lys-1	-1.03578	7.95758	17.5298	2.8284e-05	0.00872983	-0.645	-0.9688	-1.5759	0.35916	0.6363	0.33704
WBGene00004008	pgp-14	2.17508	0.805317	17.3808	3.05893e-05	0.00931546	2.77533	-0.1775	2.59526	-1.0379	-1.8559	-0.8989
WBGene00009490	fbxa-99	-3.47869	-1.29203	17.3418	3.12242e-05	0.00938368	-3.3744	-2.5219	-8.6629	1.52154	2.1667	1.46612
WBGene00044644	B0205.13	2.56443	0.686698	17.164	3.42881e-05	0.0100875	3.02843	1.73614	2.07125	-0.9639	0.20919	0.54834
WBGene00022505	ZC21.3	1.64047	3.12064	17.155	3.44494e-05	0.0100875	2.19879	0.62571	1.24443	0.06768	0.30968	0.131
WBGene00008113	C46C2.5	-1.17468	2.7361	16.9727	3.79206e-05	0.0109277	-1.2722	-1.1399	-1.2395	0.09207	-0.3951	0.13843
WBGene00013515	Y73F4A.2	2.30294	0.911001	16.9314	3.87542e-05	0.0109277	2.98435	0.36143	2.46147	-0.3624	0.19203	-0.4488
WBGene00010790	sodh-1	1.41584	3.15296	16.5594	4.71504e-05	0.0131331	1.75093	0.99453	1.13836	0.07676	0.24807	0.3502
WBGene00019738	clec-265	-1.62471	4.25637	16.2776	5.47057e-05	0.01499	-0.6467	-1.7554	-3.0867	0.51206	0.74885	0.56976
WBGene00006583	tnc-2	1.28177	2.91935	16.263	5.51294e-05	0.01499	1.66588	0.51518	1.22239	-0.2983	0.19446	-0.1115
WBGene00003957	pcp-2	-1.34235	5.97431	16.0818	6.06633e-05	0.0163006	-0.6628	-1.473	-2.0307	0.5222	0.46928	0.17905
WBGene00019279	K01A2.4	2.21812	-0.102939	15.9185	6.61294e-05	0.0175627	2.55417	1.42298	2.17252	0.03611	0.37911	-0.4992
WBGene00021127	W10C8.4	2.13974	-1.24783	15.8917	6.70733e-05	0.0176087	2.82198	1.13348	1.7917	0.62108	0.6015	-0.5663
WBGene00010745	dod-17	-2.82026	4.26552	15.6337	7.68742e-05	0.0199524	-1.4239	-3.5389	-4.7238	1.10735	1.50759	0.74468
WBGene00007517	gpx-3	1.7255	0.5944	15.4503	8.47022e-05	0.0216729	2.05094	0.80333	1.96163	-1.0034	-0.2559	-0.0745
WBGene00002128	inx-6	2.07745	-1.37465	15.4348	8.54012e-05	0.0216729	2.64795	0.816	2.28355	0.77308	-1.0538	-1.6188
WBGene00004173	pqn-94	1.73844	2.30918	14.8115	0.00011881	0.0287575	2.45764	0.82275	0.76308	-0.2364	0.41674	-0.3033
WBGene00004146	pqn-63	2.38627	-0.693957	14.7988	0.000119613	0.0287575	2.7201	3.87044	1.54659	-0.9639	2.70104	0.79626
WBGene00009097	fipr-2	1.50917	3.23178	14.6159	0.000131801	0.0310344	2.14861	0.3356	1.20982	-0.5214	0.15915	-0.2711
WBGene00012683	asp-17	2.35444	2.88626	14.5703	0.000135026	0.0314692	3.45346	2.1166	1.47154	-0.9307	-0.9179	-1.6254
WBGene00044260	Y87G2A.19	1.32038	0.937236	14.5054	0.000139759	0.0322433	1.35303	0.81982	1.53731	-0.1244	-0.0695	-0.5119
WBGene00016919	C54E4.4	2.10901	-1.48763	14.4856	0.000141238	0.0322588	2.26944	0.50787	2.96163	0.03611	0.11608	0.79626
WBGene00021338	Y34F4.3	-2.19791	-0.839028	14.3656	0.00015053	0.0340407	-0.1265	-3.5011	-3.6822	-2.2858	-3.1851	-4.2626
WBGene00235094	K08D9.9	-1.36473	0.637143	14.246	0.000160399	0.0359168	-2.1818	-1.1226	-1.1065	0.66172	0.82773	0.14894
WBGene00009215	thn-2	1.06688	3.39214	14.0328	0.000179652	0.0398374	0.68358	1.29718	1.10434	-0.6128	0.10665	-0.2757
WBGene00017426	F13C5.5	1.3697	1.91218	13.8733	0.00019556	0.0429479	1.34995	0.7172	1.62381	-0.6196	0.04736	-0.2801
WBGene00018646	mul-1	-1.82228	0.445217	13.7475	0.000209102	0.0451298	-0.892	-2.1068	-3.7013	0.64909	0.67796	0.59273
WBGene00004119	pqn-31	1.30549	2.9142	13.7149	0.000212759	0.0454151	1.83334	0.59214	0.9469	-0.2683	0.36	-0.4249
WBGene00019368	K03H6.2	1.0216	3.94529	13.5807	0.000228529	0.0483296	0.47803	1.01792	1.40462	-0.677	-0.3075	-0.2635
WBGene00045261	H29C22.1	-1.40214	3.4016	13.5168	0.000236442	0.0495443	-2.0814	-1.4263	-0.8485	0.24272	-0.0138	0.15682
WBGene00013853	ZC116.1	1.53597	2.75645	13.496	0.000239075	0.0496406	2.14735	0.73479	0.80563	-0.0752	0.59555	-0.3647
WBGene00021731	Y49G5A.1	-1.12991	3.24128	13.4276	0.000247949	0.0510194	-1.5138	-1.1961	-0.8175	0.38512	0.75211	0.91573
WBGene00016328	pde-5	2.66563	-2.04214	13.2508	0.000272459	0.0555622	3.94751	3.28548	1.76898	2.84347	1.70104	-0.2037
WBGene00014093	ZK829.1	2.49564	-1.41512	13.1848	0.000282227	0.0570448	3.14391	0.28548	2.73422	0.03611	-1.6913	0.38123
WBGene00012123	T28D6.3	1.65488	2.69975	13.1512	0.000287334	0.0571221	1.46673	0.30547	2.52285	-0.4035	0.04031	0.16777
WBGene00015759	C14C6.5	-1.2339	3.69931	13.1494	0.000287611	0.0571221	-1.0014	-1.601	-1.4331	-0.3699	0.77885	0.20362
WBGene00007541	fipr-4	3.49536	-0.0801811	13.0947	0.000296136	0.0583082	4.87825	-0.2995	1.18402	-1.5488	1.33847	0.32678
WBGene00016898	C53C9.2	1.32548	4.15426	13.0496	0.000303355	0.0591605	2.08796	0.14193	0.68672	-0.3636	-0.2066	-0.1345
WBGene00018538	F47B7.7	1.91385	1.1162	13.0355	0.000305645	0.0591605	2.69715	0.82314	0.58135	-0.3884	0.16188	-0.0377
WBGene00014183	ZK1025.3	-2.75863	-0.89069	12.8885	0.000330606	0.0634542	-2.3155	-2.7145	-8.6629	-0.3009	0.70104	-0.2037
WBGene00010426	H37A05.2	1.31153	0.298478	12.8235	0.000342293	0.0651497	1.49183	0.39914	2.01409	-0.8859	-0.7703	-0.4351
WBGene00011949	T23F6.1	2.1332	-2.08742	12.7825	0.000349882	0.0658577	1.40694	2.91775	2.13155	-1.3789	-0.2059	1.11819
WBGene00017184	ncam-1	1.33862	1.75513	12.7724	0.000351779	0.0658577	2.1432	0.75679	0.58566	-0.2426	-0.0954	-0.0433
WBGene00000785	cpr-5	0.572797	8.31062	12.7	0.000365664	0.0679005	0.71434	0.45315	0.39174	-0.1042	0.23892	-0.1066
WBGene00010007	F53H4.2	-0.534779	6.98242	12.6841	0.000368777	0.0679264	-0.3732	-0.7162	-0.6723	0.18662	0.29915	-0.0233
WBGene00003767	nlp-29	-1.94816	2.45216	12.6082	0.000384054	0.0701744	-1.484	-3.1833	-2.1852	0.07773	0.98461	0.78849
WBGene00000638	col-62	3.46926	3.66902	12.517	0.000403264	0.0730997	4.70781	0.15995	1.20092	0.26744	1.53111	0.51828
WBGene00006586	tni-4	0.777898	4.48288	12.4733	0.0004128	0.074239	1.02631	0.21794	0.81702	-0.1421	-0.0824	0.04638
WBGene00002211	kin-30	1.96323	-1.68761	12.4175	0.000425333	0.0758953	2.15696	1.20302	2.39458	-0.642	0.53111	-0.5257
WBGene00019146	H02F09.3	-1.98138	0.583243	12.3694	0.000436431	0.0772721	-1.3326	-3.1068	-2.4118	0.83129	1.00916	0.42281
WBGene00003094	lys-5	1.86808	-0.179649	12.312	0.000450048	0.07907	2.15696	1.056	1.96163	-0.9639	-1.3864	-0.3557
WBGene00022641	ZK6.6	1.81081	1.91648	12.2966	0.000453784	0.0791177	2.63008	0.85867	1.42794	0.25024	0.75852	-0.3642
WBGene00021397	Y38C1AA.6	-1.49923	-0.168524	12.254	0.000464268	0.07937	-1.915	-1.5405	-1.3312	0.07174	0.04013	0.18155
WBGene00019327	zip-2	-0.902258	5.97721	12.2345	0.000469131	0.07937	-0.6934	-1.0895	-1.1171	0.52554	0.42161	0.39067
WBGene00007807	C29F3.7	-0.95785	6.046	12.1357	0.000494668	0.0830751	-0.8702	-0.8792	-1.287	0.02368	0.42333	0.1545
WBGene00003756	nlp-18	2.11693	0.863142	12.0022	0.000531375	0.0885883	2.54135	0.95686	2.18402	0.23542	0.44865	0.50408
WBGene00013950	ZK262.3	2.69976	-2.272	11.8595	0.000573693	0.0949503	4.90171	0.28548	2.28355	2.35804	-1.8839	0.79626
WBGene00019660	K11H12.4	-2.0155	4.24662	11.84	0.000579718	0.0952572	-0.7669	-2.9181	-3.8342	0.67963	0.69787	0.30216
WBGene00017959	ugt-42	2.80121	-1.97803	11.8027	0.000591448	0.0964906	4.47107	0.28548	2.46413	2.03611	1.438	-0.2037
WBGene00019097	F59B1.2	0.732814	6.54392	11.7457	0.000609826	0.0987832	0.61053	0.56643	0.80958	0.00125	0.38249	-0.1823
WBGene00011286	ttr-29	1.83513	-1.14439	11.7153	0.000619882	0.099705	3.47107	0.52649	1.20955	1.35804	0.90457	0.11819

## Sheet: PVD 
pmk-1(km25) and pmk-1(D327E) : 3 biological replicates. All daf-16 related mutants: 2 biological replicates
FEATURE_NAME	pmk-1(km25) vs WT.logFC	pmk-1(D327E)vsWT.logFC	daf-16(mgDf50)vsWT.logFC	daf-16(mgDf50); pmk-1(km25)vsWT.logFC	daf-16(mgDf50); pmk-1(D327E)vsWT.logFC	daf-16(m26)vsWT.logFC	daf-16(m26); pmk-1(km25)vsWT.logFC	daf-16(m26); pmk-1(D327E)vsWT.logFC
dod-22	-9.08868	2.22261	2.65058	-6.68911	4.01463	1.64065	-9.08868	3.78504
C17H12.8	-7.81477	1.7286	0.755991	-6.51156	2.63118	0.257578	-7.55807	1.85897
clec-67	-6.76524	2.25665	1.83336	-5.56833	3.51746	0.894217	-5.58695	3.05761
F08G5.6	-5.22147	1.80999	1.68046	-4.4968	2.71682	0.0955541	-4.41285	2.19709
C17H12.6	-4.77583	1.83236	1.95966	-5.02365	3.25744	1.43429	-8.27322	2.73018
dod-24	-4.68937	1.57715	1.31327	-3.364	2.28353	0.700498	-3.29399	2.06543
T24B8.5	-4.56544	1.74977	0.24967	-3.82343	2.21055	0.611946	-3.36968	2.40719
lys-2	-4.27169	1.09421	0.355947	-3.32998	1.81134	0.149172	-4.24089	1.04866
F35E12.5	-4.07475	2.70174	2.78017	-3.84758	4.10875	2.07188	-3.19004	4.78529
ugt-44	-3.64073	0.59257	-0.822658	-3.41585	0.801267	-0.478001	-3.70087	0.464831
F01D5.1	-3.27704	0.995893	1.12537	-2.63269	1.91441	0.37238	-2.22168	1.43388
Y9C9A.8	-3.16609	0.798887	1.99599	-2.44532	2.00439	0.785109	-5.17777	1.27383
K04F1.9	-2.94076	0.677005	0.908079	-2.109	1.3354	0.773909	-2.64812	0.734452
oac-14	-2.71111	0.478461	0.483274	-1.98852	1.12346	0.736821	-1.73068	0.367036
clec-85	-2.66466	0.661653	0.221756	-2.61657	0.900754	0.0641046	-2.91053	0.367895
C32H11.4	-2.57947	0.738365	0.784219	-1.4101	1.66651	0.36361	-0.835482	1.38442
clec-4	-2.29386	1.01218	0.390495	-2.21163	1.70202	0.527525	-1.88844	1.25726
K11H12.4	-2.0155	0.560065	2.4054	-1.07151	2.45497	1.07933	-1.55649	1.7408
F22E5.1	-1.88193	0.383178	0.665042	-0.594832	1.04497	-0.359211	-2.35797	-0.160437
fbxa-105	-1.85061	0.191787	0.424448	-2.30274	0.307681	0.157374	-2.25299	0.160058
mul-1	-1.82228	0.677351	1.09752	-1.46549	2.09134	0.0506425	-1.23245	1.21915
mltn-9	-1.77123	0.67781	-0.433448	-1.57024	1.07244	-0.537255	-1.3341	0.338803
clec-265	-1.62471	0.634889	0.902684	-1.31693	1.34218	0.693156	-1.64819	1.13752
F25E5.1	-1.59147	-2.13366	-2.29823	-2.31908	-2.24705	-2.17422	-2.06121	-2.26937
C14C6.5	-1.2339	0.230756	0.595373	-1.26277	0.94525	0.0732353	-0.501419	0.598375
Y49G5A.1	-1.12991	0.712153	-0.904764	-1.02972	0.538021	2.51678	2.61639	2.70228
clec-65	-1.09199	0.67557	0.197929	-1.12612	0.833237	0.0519426	-1.02673	0.572593
C29F3.7	-0.95785	0.239458	0.923622	-1.00029	0.91908	0.253527	-1.32615	0.45317
zip-2	-0.902258	0.487208	0.582479	-0.632992	0.542247	0.341354	-0.983719	0.469631
F47D12.9	-0.896028	-0.0743653	-0.147669	-0.0540013	-0.303041	-0.137116	-0.109294	-0.118549
cpr-5	0.572797	0.0399895	0.542255	0.540643	0.0787041	0.129226	0.160427	-0.222433
F59B1.2	0.732814	0.0833842	0.413897	0.34953	0.303424	0.473949	0.422495	0.205001
tnc-2	1.28177	-0.0302834	0.441254	0.977729	0.439549	0.294833	1.07429	0.246443
ncam-1	1.33862	-0.0773729	0.757254	1.13976	0.659385	0.667791	1.08679	0.585957
sodh-1	1.41584	0.263835	1.32684	1.35856	0.745135	1.00131	1.27239	0.733669
C27D8.3	1.50696	-0.0641212	0.171152	0.353846	-0.0067263	0.154523	-5.39246e-05	0.00909595
cpr-4	1.57298	-0.347318	0.259771	1.65195	-0.451134	1.07727	1.58037	-0.0986006
cpr-1	1.6734	-0.564379	0.386533	1.22124	-0.600867	0.493652	1.53407	-0.591653
C54E4.4	2.10901	0.272757	1.00581	2.00002	1.14285	1.45666	1.41877	-0.105375
nlp-18	2.11693	0.444547	0.769286	1.29167	1.58848	1.74731	1.83196	1.53575
B0205.13	2.56443	0.0142454	2.50328	1.7039	1.70792	1.9043	2.10565	0.134706
R08B4.5	3.37666	2.17499	2.2705	2.1276	3.00761	3.8868	3.34113	4.41078

## Sheet: Lysosome
pmk-1(km25) and pmk-1(D327E) : 3 biological replicates. All daf-16 related mutants: 2 biological replicates
FEATURE_NAME	pmk-1(km25) vs WT.logFC	pmk-1(D327E)vsWT.logFC	daf-16(mgDf50)vsWT.logFC	daf-16(mgDf50); pmk-1(km25)vsWT.logFC	daf-16(mgDf50); pmk-1(D327E)vsWT.logFC	daf-16(m26)vsWT.logFC	daf-16(m26); pmk-1(km25)vsWT.logFC	daf-16(m26); pmk-1(D327E)vsWT.logFC
lys-2	-4.27169	1.09421	0.355947	-3.32998	1.81134	0.149172	-4.24089	1.04866
pcp-2	-1.34235	0.389106	0.839094	-1.15733	1.06524	0.696654	-1.1893	0.910737
asp-12	-1.17263	0.492189	0.220456	-1.61385	0.721806	0.194384	-1.33995	0.474355
lys-1	-1.03578	0.453449	0.444754	-0.588705	0.857052	0.214199	-0.837945	0.611385
hrg-4	-0.835383	0.13733	-0.612216	-1.25972	-0.104888	-1.3642	-1.26765	-0.799474
cpr-3	-0.812927	0.412679	0.853282	-0.589822	1.09488	0.632273	-0.559604	0.743034
cpi-1	-0.551892	0.0267073	-0.0995422	-0.853584	-0.0106817	-0.313877	-0.668931	-0.0638995
asp-6	-0.535458	0.345668	0.249536	-0.617554	0.453641	0.196254	-0.62904	0.419113
lys-8	-0.412577	0.367582	0.186028	-0.231011	0.534294	0.0556108	-0.540215	0.292144
ctsa-4.2	-0.377529	0.231582	-0.00632242	-0.77742	0.437947	-0.36129	-0.854652	-0.224953
Y32F6A.5	-0.341377	0.143141	0.164264	-0.0681907	0.309832	-0.0367418	-0.20821	0.0869512
catp-6	-0.270608	-0.135436	-0.198977	-0.228992	-0.251203	-0.22731	-0.12441	-0.122538
hex-1	0.275543	-0.00197445	0.0265583	0.102118	-0.0356379	-0.0836431	0.0716361	-0.00358914
ilys-5	0.450058	-0.091664	-0.0985362	0.000892012	-0.0804975	-0.0253745	0.174863	-0.311523
srp-2	0.553457	-0.139542	0.576234	1.03085	0.308458	0.285368	0.615248	-0.280186
cpr-5	0.572797	0.0399895	0.542255	0.540643	0.0787041	0.129226	0.160427	-0.222433
F19C7.2	0.684047	0.0109238	0.707152	1.05197	0.703128	0.882726	1.15908	0.787051
lys-4	1.17095	-0.455849	-0.148769	0.650723	-0.38506	0.175349	0.558576	-0.813733
pho-8	1.18646	-0.222356	0.921925	0.912105	0.265943	0.918491	1.15125	0.127321
Y87G2A.19	1.32038	-0.185188	0.32165	0.552687	0.123874	0.244085	0.825162	0.130407
cpr-4	1.57298	-0.347318	0.259771	1.65195	-0.451134	1.07727	1.58037	-0.0986006
cpr-1	1.6734	-0.564379	0.386533	1.22124	-0.600867	0.493652	1.53407	-0.591653
lys-5	1.86808	-0.721425	1.41511	1.61558	0.625059	0.458141	1.59098	-0.757564
ctsa-3.2	1.89842	-0.18005	1.49423	1.14286	0.859314	1.08069	1.46889	1.25087
asp-17	2.35444	-1.29709	1.70711	3.34573	0.162856	-0.177965	-0.120656	-2.01226
