# Supplementary material for: Modulating p38 MAPK signaling by proteostasis mechanisms supports tissue integrity during growth and aging
Source: Nat Commun. 2023 Jul 28;14:4543. doi: 10.1038/s41467-023-40317-7 (PMC10382525; doi:10.1038/s41467-023-40317-7)
Supplement: Supplementary file 6 — Supplementary Data 3 [file 41467_2023_40317_MOESM6_ESM.xlsx]

## Sheet: Summary
TF	Lysosome	PVD	Immune	Extracellular	% Lysosome gene	% PVD gene	% Immune gene	%Extracellular regiong gene
FOS-1	19	15	18	6	76	35.7143	54.5455	42.8571
NHR-28	19	14	17	7	76	33.3333	51.5152	50
GMEB-1	18	14	15	5	72	33.3333	45.4545	35.7143
PQM-1	18	15	18	3	72	35.7143	54.5455	21.4286
PHA-4	17	12	5	6	68	28.5714	15.1515	42.8571
DAF-16	13	14	15	5	52	33.3333	45.4545	35.7143
JUN-1	13	9	6	3	52	21.4286	18.1818	21.4286
NHR-77	13	9	5	4	52	21.4286	15.1515	28.5714
UNC-62	13	6	6	4	52	14.2857	18.1818	28.5714
C27D6.4 (crh-2)	11	5	4	1	44	11.9048	12.1212	7.14286
LIN-35	11	10	9	4	44	23.8095	27.2727	28.5714
W03F9.2	10	9	8	1	40	21.4286	24.2424	7.14286
LSY-2	9	8	5	3	36	19.0476	15.1515	21.4286
ZTF-7	8	4	2	1	32	9.52381	6.06061	7.14286
ZK337.2 (klu-1)	7	6	3	2	28	14.2857	9.09091	14.2857
AMA-1	6	6	4	3	24	14.2857	12.1212	21.4286
GEI-11	6	4	3	1	24	9.52381	9.09091	7.14286
ALY-2	5	3	3	1	20	7.14286	9.09091	7.14286
BLMP-1	5	5	4	2	20	11.9048	12.1212	14.2857
ELT-3	5	3	4	2	20	7.14286	12.1212	14.2857
MEP-1	5	5	3	1	20	11.9048	9.09091	7.14286
SKN-1	5	4	2	1	20	9.52381	6.06061	7.14286
TLP-1	5	0	0	0	20	0	0	0
DPL-1	4	5	2	2	16	11.9048	6.06061	14.2857
EOR-1	4	5	4	0	16	11.9048	12.1212	0
HDA-1	4	3	1	1	16	7.14286	3.0303	7.14286
HPL-2	4	6	1	3	16	14.2857	3.0303	21.4286
MDL-1	4	4	4	2	16	9.52381	12.1212	14.2857
NHR-129	4	4	2	1	16	9.52381	6.06061	7.14286
NHR-6	4	6	5	3	16	14.2857	15.1515	21.4286
NHR-11	3	4	2	2	12	9.52381	6.06061	14.2857
NHR-23	3	4	3	1	12	9.52381	9.09091	7.14286
PES-1	3	2	2	0	12	4.7619	6.06061	0
ZTF-11	3	0	1	0	12	0	3.0303	0
C16A3.4(znf-622)	2	3	2	2	8	7.14286	6.06061	14.2857
CEH-26	2	3	0	1	8	7.14286	0	7.14286
CES-1	2	4	0	0	8	9.52381	0	0
EFL-1	2	4	2	1	8	9.52381	6.06061	7.14286
NHR-21	2	3	3	1	8	7.14286	9.09091	7.14286
NHR-25	2	4	4	2	8	9.52381	12.1212	14.2857
F16B12.6	1	3	1	0	4	7.14286	3.0303	0
MAB-5	1	3	1	0	4	7.14286	3.0303	0
NHR-10	1	1	3	1	4	2.38095	9.09091	7.14286
MEF-2	0	3	2	0	0	7.14286	6.06061	0
ALR-1	2	1	0	2	8	2.38095	0	14.2857
C34F6.9	2	2	1	0	8	4.7619	3.0303	0
CEH-38	2	1	1	2	8	2.38095	3.0303	14.2857
EGL-27	2	2	2	1	8	4.7619	6.06061	7.14286
LIN-13	2	2	2	0	8	4.7619	6.06061	0
LIN-15B	2	1	0	0	8	2.38095	0	0
UNC-130	2	2	2	0	8	4.7619	6.06061	0
UNC-55	2	2	0	0	8	4.7619	0	0
ATFS-1	1	1	1	0	4	2.38095	3.0303	0
CEH-14	1	0	0	0	4	0	0	0
CEH-22	1	0	0	0	4	0	0	0
CEH-39	1	1	0	0	4	2.38095	0	0
CEH-9	1	0	0	0	4	0	0	0
DAF-12	1	1	1	0	4	2.38095	3.0303	0
EGL-5	1	0	0	0	4	0	0	0
F45C12.2 (ceh-82)	1	2	1	0	4	4.7619	3.0303	0
LIN-39	1	1	1	0	4	2.38095	3.0303	0
MES-4	1	0	0	0	4	0	0	0
NHR-111	1	0	0	0	4	0	0	0
NHR-2	1	0	0	0	4	0	0	0
PEB-1	1	0	0	0	4	0	0	0
R02D3.7	1	2	1	1	4	4.7619	3.0303	7.14286
SEM-4	1	0	0	0	4	0	0	0
ZAG-1	1	2	0	0	4	4.7619	0	0
CEH-16	0	1	0	0	0	2.38095	0	0
CEH-30	0	1	0	0	0	2.38095	0	0
ELT-1	0	1	1	0	0	2.38095	3.0303	0
F23F12.9 (ZIP-8)	0	2	0	0	0	4.7619	0	0
FKH-10	0	1	0	0	0	2.38095	0	0
HLH-1	0	0	0	1	0	0	0	7.14286
HPL-1	0	0	0	0	0	0	0	0
LIN-11	0	2	1	0	0	4.7619	3.0303	0
MML-1	0	1	1	0	0	2.38095	3.0303	0
NHR-237	0	2	1	1	0	4.7619	3.0303	7.14286
RPC-1	0	0	0	1	0	0	0	7.14286
SMA-9	0	1	1	0	0	2.38095	3.0303	0
TBP-1	0	1	0	0	0	2.38095	0	0
ZTF-4	0	1	1	1	0	2.38095	3.0303	7.14286

## Sheet: Lysosome
Gene	Transcription Factor Binding sites
asp-12	C27D6.4	DAF-16	FOS-1	GMEB-1	JUN-1	LIN-35	LSY-2	NHR-28	NHR-77	PHA-4	PQM-1	UNC-62	W03F9.2	ZTF-11
asp-17	CEH-38	HPL-2
asp-6	C27D6.4	DAF-16	FOS-1	GMEB-1	JUN-1	LIN-35	LSY-2	NHR-28	NHR-77	PHA-4	PQM-1	UNC-62	W03F9.2	ZTF-11
catp-6	ALY-2	BLMP-1	C27D6.4	C34F6.9	FOS-1	GMEB-1	JUN-1	LIN-35	LSY-2	NHR-28	PHA-4	PQM-1
cpi-1	AMA-1	BLMP-1	C27D6.4	CEH-38	FOS-1	JUN-1	LIN-13	LIN-35	LSY-2	NHR-28	NHR-77	PHA-4	PQM-1	SKN-1	TLP-1	UNC-62	W03F9.2	ZK337.2	ZTF-7
cpr-1	AMA-1	C27D6.4	DAF-16	DPL-1	FOS-1	GMEB-1	HPL-2	JUN-1	LIN-35	LSY-2	NHR-28	NHR-77	PHA-4	PQM-1	UNC-62	ZK337.2
cpr-3	ALR-1	C27D6.4	DAF-16	EGL-27	ELT-3	EOR-1	FOS-1	GMEB-1	JUN-1	NHR-28	NHR-77	PHA-4	PQM-1	UNC-62	ZTF-7
cpr-4	ALR-1	AMA-1	C16A3.4	FOS-1	GMEB-1	JUN-1	LIN-35	LSY-2	NHR-28	NHR-77	PHA-4	PQM-1	UNC-62
cpr-5	ALY-2	CEH-26	DAF-16	FOS-1	GMEB-1	HAD-1	NHR-11	NHR-28	PQM-1	ZTF-7
ctsa-3.2	DPL-1	NHR-25
ctsa-4.2	C27D6.4	C34F6.9	CEH-14	CEH-39	CES-1	DAF-16	DPL-1	EFL-1	EGL-5	ELT-3	EOR-1	F16B12.6	F45C12.2	FOS-1	GEI-11	GMEB-1	HPL-2	LIN-13	LIN-15B	LIN-35	LIN-39	MAB-5	MDL-1	MEP-1	NHR-129	NHR-2	NHR-21	NHR-23	NHR-28	NHR-6	PES-1	PHA-4	PQM-1	R02D3.7	SKN-1	UNC-130	UNC-55	UNC-62	W03F9.2	ZAG-1	ZTF-7
f19c7.2	FOS-1	GMEB-1	NHR-28	PQM-1
hex-1	AMA-1	ATFS-1	BLMP-1	CES-1	DAF-16	ELT-3	FOS-1	GEI-11	HAD-1	HPL-2	NHR-21	NHR-23	NHR-28	PEB-1	PHA-4	PQM-1	SEM-4	ZK337.2
hrg-4	C27D6.4	FOS-1	GEI-11	GMEB-1	LSY-2	MDL-1	MEP-1	NHR-111	NHR-129	NHR-25	NHR-28	NHR-6	PHA-4	PQM-1	SKN-1	TLP-1	UNC-62	W03F9.2	ZK337.2	ZTF-7
ilys-5	AMA-1	DAF-12	DAF-16	FOS-1	GMEB-1	JUN-1	NHR-11	NHR-28	PHA-4	PQM-1	R02D3.7	UNC-62	W03F9.2	ZTF-7
lys-1	DAF-16	FOS-1	GMEB-1	JUN-1	LIN-35	LSY-2	MEP-1	NHR-10	NHR-28	NHR-77	PHA-4	PQM-1	UNC-62	ZK337.2	ZTF-11
lys-2	ALY-2	C27D6.4	FOS-1	GMEB-1	JUN-1	NHR-28	NHR-6	NHR-77	PHA-4	PQM-1	UNC-62	W03F9.2	ZTF-7
lys-4	C27D6.4	DAF-16	EGL-27	EOR-1	FOS-1	GMEB-1	HAD-1	JUN-1	MDL-1	MEP-1	NHR-129	NHR-28	NHR-6	NHR-77	PES-1	PHA-4	PQM-1	SKN-1	TLP-1	W03F9.2	ZK337.2
lys-5
lys-8	C27D6.4	DAF-16	FOS-1	GEI-11	GMEB-1	JUN-1	LIN-35	NHR-28	NHR-77	PHA-4	PQM-1	UNC-62	W03F9.2
pcp-2	ALY-2	DAF-16	FOS-1	GMEB-1	NHR-11	NHR-28	NHR-77	PQM-1	SKN-1	TLP-1
pho-8	BLMP-1	CEH-9	ELT-3	GMEB-1	HAD-1	NHR-23
srp-2	GEI-11	LIN-35	NHR-28
y32f6a.5	ALY-2	AMA-1	BLMP-1	C16A3.4	CEH-26	DAF-16	DPL-1	EFL-1	ELT-3	EOR-1	FOS-1	GEI-11	GMEB-1	JUN-1	LIN-15B	LIN-35	LSY-2	MDL-1	MEP-1	MES-4	NHR-129	NHR-77	PES-1	PHA-4	UNC-130	UNC-55	UNC-62	W03F9.2	ZK337.2	ZTF-7
y87g2a.19	CEH-22	NHR-77	PHA-4

## Sheet: PVD
Gene	Transcription Factor Binding sites
B0205.13	DAF-16	FOS-1	LSY-2	MEP-1	NHR-129	NHR-23	NHR-25	NHR-28	PHA-4	PQM-1	SKN-1	UNC-55	W03F9.2
C14C6.5	FOS-1	GMEB-1	NHR-6	PQM-1
C17H12.6
C17H12.8	CEH-38	DAF-16	FOS-1	GMEB-1	NHR-28	PQM-1
C27D8.3	AMA-1	BLMP-1	DAF-16	GMEB-1	HPL-2
C29F3.7	DAF-16	EGL-27	FOS-1	GMEB-1	JUN-1	LIN-35	NHR-28	NHR-77	PHA-4	PQM-1	UNC-62	W03F9.2	ZK337.2 (klu-1)	ZTF-7
C32H11.4	DAF-16	FOS-1	GMEB-1	LIN-35	NHR-28	PHA-4	PQM-1
C54E4.4	EOR-1	F23F12.9 (ZIP-8)	HPL-2	NHR-77	PHA-4	SKN-1
clec-265	C27D6.4 (crh-2)	DAF-16	FOS-1	GMEB-1	JUN-1	NHR-28	NHR-6	PQM-1	SKN-1	W03F9.2	ZK337.2 (klu-1)
clec-4	FOS-1	GMEB-1	LIN-35	NHR-23	NHR-6	PQM-1
clec-65	DAF-16	FOS-1	GMEB-1	LIN-35	NHR-28	PHA-4	PQM-1
clec-67	DAF-16	FOS-1	GMEB-1	JUN-1	NHR-28	NHR-77	PQM-1
clec-85	HPL-1
cpr-1	AMA-1	C27D6.4	DAF-16	DPL-1	FOS-1	GMEB-1	HPL-2	JUN-1	LIN-35	LSY-2	NHR-28	NHR-77	PHA-4	PQM-1	UNC-62	ZK337.2
cpr-4	ALR-1	AMA-1	C16A3.4	FOS-1	GMEB-1	JUN-1	LIN-35	LSY-2	NHR-28	NHR-77	PHA-4	PQM-1	UNC-62
cpr-5	ALY-2	CEH-26	DAF-16	FOS-1	GMEB-1	HAD-1	NHR-11	NHR-28	PQM-1	ZTF-7
dod-22	FOS-1	GMEB-1	NHR-28	PQM-1
dod-24	FOS-1	NHR-2	PQM-1
F01D5.1	ALY-2	DAF-16	FOS-1	GEI-11	GMEB-1	LIN-13	LIN-35	NHR-28	PES-1	PQM-1	W03F9.2
F08G5.6(irg-4)	C27D6.4 (crh-2)	DAF-16	FOS-1	GMEB-1	JUN-1	NHR-28	NHR-77	PQM-1	TLP-1	UNC-62	W03F9.2
F22E5.1
F25E5.1	BLMP-1	C27D6.4 (crh-2)	CEH-16	CEH-26	CEH-30	CEH-39	CES-1	DAF-16	DPL-1	EFL-1	ELT-1	ELT-3	EOR-1	F16B12.6	F45C12.2 (ceh-82)	FKH-10	FOS-1	GEI-11	GMEB-1	HAD-1	HPL-2	JUN-1	LIN-11	LIN-13	LIN-15B	LIN-35	LSY-2	MAB-5	MDL-1	MEF-2	MEP-1	NHR-11	NHR-21	NHR-237	NHR-25	NHR-28	NHR-6	NHR-77	PES-1	PHA-4	PQM-1	SKN-1	TBP-1	W03F9.2	ZAG-1	ZK337.2 (klu-1)
F35E12.5 (irg-5)	C27D6.4 (crh-2)	DAF-16	FOS-1	GMEB-1	NHR-28	PQM-1	UNC-62
F47D12.9	AMA-1	CEH-26	CES-1	DPL-1	EFL-1	F16B12.6	HPL-2	JUN-1	LIN-35
F59B1.2	C27D6.4 (crh-2)	DAF-16	EOR-1	FOS-1	GMEB-1	JUN-1	LIN-35	MDL-1	MEP-1	NHR-129	NHR-28	NHR-6	NHR-77	PHA-4	PQM-1	UNC-62	W03F9.2	ZK337.2 (klu-1)	ZTF-7
fbxa-105	DAF-16	FOS-1	GMEB-1	NHR-28	PHA-4	PQM-1
K04F1.9	GEI-11	NHR-6
K11H12.4	F23F12.9 (ZIP-8)	FOS-1	GMEB-1	LIN-35	NHR-28	NHR-77	PQM-1	W03F9.2
lys-2	ALY-2	C27D6.4 (crh-2)	FOS-1	GMEB-1	JUN-1	NHR-28	NHR-6	NHR-77	PHA-4	PQM-1	UNC-62	W03F9.2	ZTF-7
mltn-9	BLMP-1	DAF-16	LSY-2	NHR-23	NHR-28
mul-1	DAF-16	FOS-1	PQM-1	W03F9.2
ncam-1	C34F6.9	CES-1	GEI-11	LSY-2	MAB-5	R02D3.7	ZAG-1
nlp-18	UNC-55
oac-14	AMA-1	C27D6.4 (crh-2)	CEH-38	DAF-16	EGL-27	EOR-1	FOS-1	GEI-11	JUN-1	LIN-35	LSY-2	MEP-1	NHR-10	NHR-11	NHR-129	NHR-28	NHR-77	PES-1	PHA-4	PQM-1	UNC-62	W03F9.2	ZTF-7
R08B4.5 (nlp-66)
sodh-1	ALY-2	AMA-1	ATFS-1	BLMP-1	C16A3.4(znf-622)	C34F6.9	CEH-38	DAF-12	DAF-16	DPL-1	EFL-1	EGL-27	ELT-3	EOR-1	F45C12.2 (ceh-82)	FOS-1	GEI-11	GMEB-1	HDA-1	JUN-1	LIN-11	LIN-13	LIN-35	LIN-39	LSY-2	MAB-5	MDL-1	MEF-2	MEP-1	MML-1	NHR-10	NHR-11	NHR-129	NHR-21	NHR-23	NHR-237	NHR-25	NHR-28	NHR-6	NHR-77	PES-1	PHA-4	PQM-1	R02D3.7	SMA-9	UNC-130	UNC-62	W03F9.2	ZK337.2 (klu-1)
T24B8.5	NHR-2
tnc-2	PHA-4
ugt-44	C27D6.4 (crh-2)	DAF-16	EOR-1	FOS-1	JUN-1	LIN-35	NHR-10	NHR-28	NHR-77	PQM-1	UNC-62	W03F9.2
Y49G5A.1	CES-1
Y9C9A.8	FOS-1	GEI-11
zip-2	ALY-2	AMA-1	BLMP-1	C16A3.4 (znf-622)	C27D6.4 (crh-2)	DAF-16	DPL-1	EFL-1	ELT-3	EOR-1	F16B12.6	FOS-1	GEI-11	GMEB-1	HPL-2	JUN-1	LIN-35	LSY-2	MDL-1	MEF-2	MEP-1	NHR-11	NHR-129	NHR-21	NHR-23	NHR-25	NHR-28	NHR-6	NHR-77	PHA-4	PQM-1	UNC-130	UNC-62	W03F9.2	ZTF-7
[truncated: 1 more columns]

## Sheet: Immune
Gene	Transcription Factor Binding sites
C14C6.5	FOS-1	GMEB-1	NHR-6	PQM-1
C17H12.6	CEH-38	DAF-16	FOS-1	GMEB-1	NHR-28	PQM-1
C17H12.8	CEH-38	DAF-16	FOS-1	GMEB-1	NHR-28	PQM-1
C29F3.7	DAF-16	EGL-27	FOS-1	GMEB-1	JUN-1	LIN-35	NHR-28	NHR-77	PHA-4	PQM-1	UNC-62	W03F9.2	ZK337.2 (klu-1)	ZTF-7
C32H11.4
C37A5.3	BLMP-1	DAF-16	ELT-3	GMEB-1	LIN-35	LSY-2	MDL-1	NHR-25	NHR-28
clec-41	FOS-1	GMEB-1	JUN-1	LIN-35	NHR-28	PQM-1
clec-66	DAF-16	FOS-1	GMEB-1	NHR-28	PQM-1	W03F9.2
cnc-4	AMA-1	DAF-16	ELT-1
dod-17	FOS-1	PQM-1
dod-22	FOS-1	GMEB-1	NHR-28	PQM-1
dod-24	FOS-1	PQM-1
F01D5.1	ALY-2	DAF-16	FOS-1	GEI-11	GMEB-1	LIN-13	LIN-35	NHR-28	PES-1	PQM-1	W03F9.2
F08G5.6	C27D6.4 (crh-2)	DAF-16	FOS-1	GMEB-1	JUN-1	NHR-28	NHR-77	PQM-1	TLP-1	UNC-62	W03F9.2
F35E12.5 (irg-5)	C27D6.4 (crh-2)	DAF-16	FOS-1	GMEB-1	NHR-28	PQM-1	UNC-62
F49F1.1 (drd-50)	FOS-1	NHR-28	PQM-1
F54D5.4	DAF-16	FOS-1	GMEB-1	PQM-1	W03F9.2
F55G11.2	FOS-1	NHR-28	PQM-1	SKN-1	W03F9.2
F55G11.4	FOS-1	NHR-28	PQM-1
F55G11.8	DAF-16	FOS-1	GMEB-1	NHR-28	NHR-6	PQM-1	SKN-1
fbxa-105
K08D8.4	DAF-16	FOS-1	GMEB-1	NHR-28	PHA-4	PQM-1
K08D8.5	DAF-16	FOS-1	GMEB-1	NHR-28	PQM-1
lys-1	DAF-16	FOS-1	GMEB-1	JUN-1	LIN-35	LSY-2	MEP-1	NHR-10	NHR-28	NHR-77	PHA-4	PQM-1	UNC-62	ZK337.2	ZTF-11
lys-2	ALY-2	C27D6.4	FOS-1	GMEB-1	JUN-1	NHR-28	NHR-6	NHR-77	PHA-4	PQM-1	UNC-62	W03F9.2	ZTF-7
lys-5
nlp-29	AMA-1	BLMP-1	C27D6.4 (crh-2)	DAF-16	ELT-3	EOR-1	GMEB-1	LIN-35	LSY-2	MDL-1	NHR-21	NHR-23	NHR-25	NHR-28	NHR-6
nlp-31	C16A3.4(znf-622)	CEH-38	DAF-16	EGL-27	ELT-3	FOS-1	GMEB-1	JUN-1	LIN-35	MDL-1	MEP-1	NHR-10	NHR-11	NHR-21	NHR-237	NHR-25	NHR-28	NHR-6	R02D3.7	ZK337.2 (klu-1)	ZTF-4
sodh-1	ALY-2	AMA-1	ATFS-1	BLMP-1	C16A3.4(znf-622)	C34F6.9	CEH-38	DAF-12	DAF-16	DPL-1	EFL-1	EGL-27	ELT-3	EOR-1	F45C12.2 (ceh-82)	FOS-1	GEI-11	GMEB-1	HDA-1	JUN-1	LIN-11	LIN-13	LIN-35	LIN-39	LSY-2	MAB-5	MDL-1	MEF-2	MEP-1	MML-1	NHR-10	NHR-11	NHR-129	NHR-21	NHR-23	NHR-237	NHR-25	NHR-28	NHR-6	NHR-77	PES-1	PHA-4	PQM-1	R02D3.7	SMA-9	UNC-130	UNC-62	W03F9.2	ZK337.2 (klu-1)
T24B8.5	NHR-2
thn-2
ugt-44	C27D6.4 (crh-2)	DAF-16	EOR-1	FOS-1	JUN-1	LIN-35	NHR-10	NHR-28	NHR-77	PQM-1	UNC-62	W03F9.2
zip-2	ALY-2	AMA-1	BLMP-1	C16A3.4 (znf-622)	C27D6.4 (crh-2)	DAF-16	DPL-1	EFL-1	ELT-3	EOR-1	F16B12.6	FOS-1	GEI-11	GMEB-1	HPL-2	JUN-1	LIN-35	LSY-2	MDL-1	MEF-2	MEP-1	NHR-11	NHR-129	NHR-21	NHR-23	NHR-25	NHR-28	NHR-6	NHR-77	PHA-4	PQM-1	UNC-130	UNC-62	W03F9.2	ZTF-7
[truncated: 1 more columns]

## Sheet: Extracellular
Gene	Transcription Factor Binding sites
nlp-31	C16A3.4(znf-622)	CEH-38	DAF-16	EGL-27	ELT-3	FOS-1	GMEB-1	JUN-1	LIN-35	MDL-1	MEP-1	NHR-10	NHR-11	NHR-21	NHR-237	NHR-25	NHR-28	NHR-6	R02D3.7	ZK337.2 (klu-1)	ZTF-4
col-135	DPL-1
nas-11	BLMP-1	DAF-16	ELT-3	UNC-62
nlp-30	AMA-1	BLMP-1	FOS-1	NHR-23	NHR-25	NHR-28	NHR-6
Y73F4A.2	LSY-2	MDL-1	NHR-129	NHR-28	NHR-77	PHA-4
gpx-3	PHA-4
cpr-5	ALY-2	CEH-26	DAF-16	FOS-1	GMEB-1	HAD-1	NHR-11	NHR-28	PQM-1	ZTF-7
asp-17	CEH-38	HPL-2
thn-2
cpr-4	ALR-1	AMA-1	C16A3.4	FOS-1	GMEB-1	JUN-1	LIN-35	LSY-2	NHR-28	NHR-77	PHA-4	PQM-1	UNC-62
nlp-29
cpr-1	AMA-1	C27D6.4	DAF-16	DPL-1	FOS-1	GMEB-1	HPL-2	JUN-1	LIN-35	LSY-2	NHR-28	NHR-77	PHA-4	PQM-1	UNC-62	ZK337.2
ZK262.3 (txt-8)	DAF-16	EFL-1	FOS-1	GEI-11	GMEB-1	HPL-2	LIN-35	NHR-28	NHR-6	NHR-77	PHA-4	RPC-1	SKN-1	W03F9.2
ttr-29	ALR-1	HLH-1	PHA-4	UNC-62
