# Supplementary material for: Modulating p38 MAPK signaling by proteostasis mechanisms supports tissue integrity during growth and aging
Source: Nat Commun. 2023 Jul 28;14:4543. doi: 10.1038/s41467-023-40317-7 (PMC10382525; doi:10.1038/s41467-023-40317-7)
Supplement: Supplementary file 7 — Supplementary Data 4 [file 41467_2023_40317_MOESM7_ESM.xlsx]

## Sheet: Proteins
Protein FDR Confidence Combined	Master	Accession	Description	% Coverage	# Peptides	# PSMs	# Unique Peptides	MW in kDa	Gene Symbol	Abundance wild type Rep1	Abundance wild type Rep2	Abundance wild type Rep3	Abundance pmk-1(D327E) Rep1	Abundance pmk-1(D327E) Rep2	Abundance pmk-1(D327E) Rep3	Abundance pmk-1(-) Rep1	Abundance pmk-1(-) Rep2	Abundance pmk-1(-) Rep3	Abundance pmk-1(CTΔ) Rep1	Abundance pmk-1(CTΔ) Rep2	Abundance pmk-1(CTΔ) Rep3
High	Master Protein	P49632	Ubiquitin-60S ribosomal protein L40 OS=Caenorhabditis elegans OX=6239 GN=ubq-2 PE=3 SV=2	37	5	1012	5	14.6	ubq-2	1.11365e+08	2.19053e+08	1.23072e+08	1.60929e+08	1.75495e+08	1.3504e+08	4.69273e+07	6.88689e+07	1.24874e+08	5.61707e+07	6.37938e+07	7.35785e+07
High	Master Protein	G5EEC4	GAR domain-containing protein OS=Caenorhabditis elegans OX=6239 GN=vab-10 PE=1 SV=2	23	77	727	49	417.5	vab-10	1.04506e+07	3.58127e+07	7.59776e+06	8.39185e+06	1.11171e+07	1.18193e+07	6.53618e+06	6.41543e+06	1.05718e+07	8.59076e+06	8.79562e+06	2.61486e+07
High	Master Protein	G5EEI5	Basement membrane proteoglycan OS=Caenorhabditis elegans OX=6239 GN=unc-52 PE=1 SV=2	19	65	698	9	447.4	unc-52	1.67072e+07	5.14181e+07	9.10162e+06	1.22979e+07	1.71554e+07	5.28269e+06	1.44967e+07	1.02696e+07	1.41512e+07	1.47231e+07	1.14709e+07	3.83088e+07
High	Master Protein	Q9UB28	Myotactin form B OS=Caenorhabditis elegans OX=6239 GN=let-805 PE=1 SV=1	22	82	696	82	497.2	let-805	6.96796e+06	2.68512e+07	4.76449e+06	6.22516e+06	7.73718e+06	6.57466e+06	4.67717e+06	5.51556e+06	7.67822e+06	5.95016e+06	5.26276e+06	1.75105e+07
High	Master Protein	H9G352	Basement membrane proteoglycan OS=Caenorhabditis elegans OX=6239 GN=unc-52 PE=1 SV=1	31	57	641	1	239.4	unc-52	648177	2.41333e+06	281325	494752	690093	156178	562064	407653	548037	608866	438815	1.83458e+06
High	Master Protein	P02566	Myosin-4 OS=Caenorhabditis elegans OX=6239 GN=unc-54 PE=1 SV=2	30	53	542	48	224.6	unc-54	1.06434e+07	2.22086e+07	9.74049e+06	1.03907e+07	1.18602e+07	1.08893e+07	8.64445e+06	1.01897e+07	1.72188e+07	8.02665e+06	8.773e+06	9.64109e+06
High	Master Protein	P18948	Vitellogenin-6 OS=Caenorhabditis elegans OX=6239 GN=vit-6 PE=1 SV=5	24	39	375	39	193.2	vit-6	6.95759e+06	1.28541e+07	5.01982e+06	7.37444e+06	9.79618e+06	8.12993e+06	4.49693e+06	7.27868e+06	1.49991e+07	3.86139e+06	5.19234e+06	4.12492e+06
High	Master Protein	V6CLP5	Kettin homolog OS=Caenorhabditis elegans OX=6239 GN=ketn-1 PE=1 SV=1	10	44	279	44	554.5	ketn-1	1.93019e+06	6.44117e+06	1.50792e+06	1.80472e+06	2.81352e+06	2.27962e+06	2.3741e+06	2.14419e+06	3.16528e+06	1.83041e+06	1.72823e+06	5.06509e+06
High	Master Protein	P06125	Vitellogenin-5 OS=Caenorhabditis elegans OX=6239 GN=vit-5 PE=2 SV=2	21	35	256	4	186.3	vit-5	4.67188e+06	8.23075e+06	3.02121e+06	5.54901e+06	7.66798e+06	4.88397e+06	5.54645e+06	5.88386e+06	1.38904e+07	2.70778e+06	2.83122e+06	3.8015e+06
High	Master Protein	P18947	Vitellogenin-4 OS=Caenorhabditis elegans OX=6239 GN=vit-4 PE=1 SV=3	19	33	253	2	186.2	vit-4	127841	234045	98004.9	192792	268937	194952	212483	218999	522009	90724.9	91672.3	142175
High	Master Protein	A0A1N7SYP3	GAR domain-containing protein OS=Caenorhabditis elegans OX=6239 GN=vab-10 PE=1 SV=1	6	30	231	2	571.5	vab-10	27987.1	116855	16668.9	27966.2	34110.6	40511.8	21312.5	19076.1	43219.7	33733.4	30279.8	87866.2
High	Master Protein	Q18115	26S proteasome non-ATPase regulatory subunit 1 OS=Caenorhabditis elegans OX=6239 GN=rpn-2 PE=3 SV=4	21	21	224	21	105.9	rpn-2	3.89506e+06	8.15333e+06	2.91754e+06	4.71232e+06	6.91228e+06	6.39522e+06	1.82981e+06	2.52825e+06	4.44202e+06	1.9132e+06	2.92319e+06	2.21365e+06
High	Master Protein	G5EDT9	UBR E3 ubiquitin ligase homolog OS=Caenorhabditis elegans OX=6239 GN=ubr-5 PE=1 SV=1	12	33	223	33	330.9	ubr-5	3.15575e+06	5.97261e+06	2.45042e+06	4.76333e+06	4.34946e+06	3.46399e+06	1.11587e+06	1.37841e+06	2.4985e+06	1.46989e+06	1.5227e+06	1.44692e+06
High	Master Protein	Q21281	Transmembrane matrix receptor MUP-4 OS=Caenorhabditis elegans OX=6239 GN=mup-4 PE=1 SV=4	16	31	211	31	229.9	mup-4	2.24946e+06	8.21362e+06	1.47345e+06	1.58262e+06	2.03273e+06	765208	1.57054e+06	1.18286e+06	2.15763e+06	2.42268e+06	1.89488e+06	5.79452e+06
High	Master Protein	P53013	Elongation factor 1-alpha OS=Caenorhabditis elegans OX=6239 GN=eft-3 PE=3 SV=1	25	10	208	10	50.6	eft-3; eft-4	8.03938e+06	1.36289e+07	4.29732e+06	7.30963e+06	7.43733e+06	5.11453e+06	5.97726e+06	5.72386e+06	8.8915e+06	5.1014e+06	5.34264e+06	5.5968e+06
High	Master Protein	P05690	Vitellogenin-2 OS=Caenorhabditis elegans OX=6239 GN=vit-2 PE=1 SV=5	20	33	202	5	187.6	vit-2	2.90567e+06	4.67955e+06	1.53727e+06	2.81098e+06	3.54408e+06	2.55511e+06	2.72083e+06	3.17052e+06	6.37609e+06	1.46759e+06	1.89997e+06	1.87386e+06
High	Master Protein	P55155	Vitellogenin-1 OS=Caenorhabditis elegans OX=6239 GN=vit-1 PE=1 SV=2	19	31	202	2	187.9	vit-1	172373	379222	144684	217272	241325	182901	280983	308567	499673	130499	136906	151498
High	Master Protein	P48152	40S ribosomal protein S3 OS=Caenorhabditis elegans OX=6239 GN=rps-3 PE=3 SV=1	55	13	159	13	27.3	rps-3	3.38364e+06	6.16032e+06	2.15729e+06	3.18007e+06	3.42927e+06	2.96861e+06	2.21342e+06	2.27773e+06	3.75242e+06	1.79833e+06	1.54626e+06	2.16571e+06
High	Master Protein	P0DM41	Actin-1 OS=Caenorhabditis elegans OX=6239 GN=act-1 PE=1 SV=1	46	14	155	9	41.8	act-1	2.92266e+06	5.83502e+06	2.70134e+06	2.77714e+06	3.47745e+06	3.00229e+06	2.44982e+06	1.63465e+07	4.68483e+06	2.03804e+06	2.49039e+06	3.16782e+06
High	Master Protein	U4PMD1	HECT-type E3 ubiquitin transferase OS=Caenorhabditis elegans OX=6239 GN=eel-1 PE=1 SV=1	8	30	146	30	465.8	eel-1	2.31906e+06	3.7956e+06	1.417e+06	2.09261e+06	2.30518e+06	1.25887e+06	1.12323e+06	1.27015e+06	1.9296e+06	1.37453e+06	1.23418e+06	1.14907e+06
High	Master Protein	P29691	Elongation factor 2 OS=Caenorhabditis elegans OX=6239 GN=eef-2 PE=1 SV=4	16	14	140	14	94.7	eef-2	4.91198e+06	8.5397e+06	4.04522e+06	3.87965e+06	3.93758e+06	3.39084e+06	2.42132e+06	3.11811e+06	3.57028e+06	1.34101e+06	3.2243e+06	2.3009e+06
High	Master Protein	Q9GZH5	26S proteasome non-ATPase regulatory subunit 2 OS=Caenorhabditis elegans OX=6239 GN=rpn-1 PE=1 SV=1	16	17	138	17	107.3	rpn-1	2.74699e+06	5.90773e+06	2.19349e+06	3.22691e+06	4.50854e+06	4.21499e+06	1.49846e+06	2.04892e+06	3.09983e+06	1.22284e+06	2.24511e+06	2.01584e+06
High	Master Protein	P09446	Heat shock protein hsp-1 OS=Caenorhabditis elegans OX=6239 GN=hsp-1 PE=1 SV=2	30	17	132	13	69.7	hsp-1	2.52734e+06	3.89693e+06	2.2009e+06	2.33961e+06	3.76374e+06	1.83502e+06	1.32107e+06	1.49003e+06	2.69356e+06	1.28235e+06	1.79041e+06	1.56377e+06
High	Master Protein	O45865	ADP/ATP translocase OS=Caenorhabditis elegans OX=6239 GN=ant-1.1 PE=1 SV=1	32	10	126	10	33	ant-1.1	4.03636e+06	6.80834e+06	2.43967e+06	3.16879e+06	3.92341e+06	2.66129e+06	2.35169e+06	2.97571e+06	4.19047e+06	1.70067e+06	1.92593e+06	2.10186e+06
High	Master Protein	Q9N3X2	40S ribosomal protein S4 OS=Caenorhabditis elegans OX=6239 GN=rps-4 PE=1 SV=1	32	8	105	8	29	rps-4	1.07455e+06	4.45594e+06	1.36512e+06	1.68559e+06	2.37832e+06	1.71981e+06	1.07996e+06	1.3516e+06	2.62575e+06	988938	956432	1.33241e+06
High	Master Protein	P19826	Vinculin OS=Caenorhabditis elegans OX=6239 GN=deb-1 PE=1 SV=2	15	15	104	15	120.7	deb-1	696684	2.50462e+06	463101	575139	1.0094e+06	1.15852e+06	772106	855736	1.04702e+06	519900	841504	1.63342e+06
High	Master Protein	O17732	Pyruvate carboxylase 1 OS=Caenorhabditis elegans OX=6239 GN=pyc-1 PE=1 SV=1	14	15	96	15	129.2	pyc-1	1.34779e+06	2.52563e+06	867532	931490	1.49054e+06	1.06026e+06	850430	1.16794e+06	1.82118e+06	935715	939669	759138
High	Master Protein	Q9XU13	Calcium-transporting ATPase OS=Caenorhabditis elegans OX=6239 GN=sca-1 PE=1 SV=1	18	17	92	17	109.6	sca-1	961074	2.04494e+06	978317	852535	1.04687e+06	727028	590774	2.08696e+06	889190	419844	722258	786870
High	Master Protein	P02567	Myosin-1 OS=Caenorhabditis elegans OX=6239 GN=myo-1 PE=1 SV=3	4	9	84	4	223.2	myo-1	117949	240668	126850	88278.9	163688	177661	104689	88149.8	167349	83055	84760.2	110168
High	Master Protein	Q18688	Heat shock protein 90 OS=Caenorhabditis elegans OX=6239 GN=daf-21 PE=1 SV=1	17	10	81	10	80.2	daf-21	1.36459e+06	2.50429e+06	1.5009e+06	1.0283e+06	897244	455732	528570	636048	885765	277215	573698	491654
High	Master Protein	P17140	Collagen alpha-2(IV) chain OS=Caenorhabditis elegans OX=6239 GN=let-2 PE=1 SV=2	3	6	76	6	167.6	let-2	3.13068e+06	8.72714e+06	1.52781e+06	2.24161e+06	2.56816e+06	1.03934e+06	2.16175e+06	1.74794e+06	2.31605e+06	1.88045e+06	1.93676e+06	4.99418e+06
High	Master Protein	O02153	GRounDhog (Hedgehog-like family) OS=Caenorhabditis elegans OX=6239 GN=grd-14 PE=1 SV=2	36	5	76	5	16.7	grd-14	2.03403e+06	7.97844e+06	1.2412e+06	1.50992e+06	1.65592e+06	723986	2.02865e+06	1.94593e+06	2.95212e+06	3.85951e+06	2.80838e+06	8.09533e+06
High	Master Protein	P12845	Myosin-2 OS=Caenorhabditis elegans OX=6239 GN=myo-2 PE=1 SV=2	7	14	74	12	222.9	myo-2	545943	1.22269e+06	545976	582077	687844	602906	492242	564725	904759	416713	444290	477205
High	Master Protein	H2L0M0	Acetyl-CoA carboxylase OS=Caenorhabditis elegans OX=6239 GN=pod-2 PE=1 SV=1	8	15	73	15	242.4	pod-2	936908	1.43914e+06	775301	1.02095e+06	1.02826e+06	822809	647516	832574	1.54406e+06	712119	697191	820199
High	Master Protein	H2KZS2	Uncharacterized protein OS=Caenorhabditis elegans OX=6239 GN=CELE_T23E7.2 PE=1 SV=2	18	12	73	12	108		545837	1.41746e+06	612290	864589	1.11487e+06	938866	505453	448153	716401	221155	270355	462227
High	Master Protein	O45815	ACTin OS=Caenorhabditis elegans OX=6239 GN=act-5 PE=1 SV=1	20	7	72	2	41.8	act-5	106707	199815	123268	111041	154109	88756.8	79623.7	108921	87316.1	59135.8	47033.6	43228.2
High	Master Protein	Q94399	Col_cuticle_N domain-containing protein OS=Caenorhabditis elegans OX=6239 GN=col-63 PE=1 SV=1	15	3	71	3	37.4	col-63	379828	1.48925e+06	248788	180192	237672	83243.5	265691	279716	268357	550738	440860	960926
High	Master Protein	P12844	Myosin-3 OS=Caenorhabditis elegans OX=6239 GN=myo-3 PE=2 SV=1	8	15	70	10	225.4	myo-3	619118	1.37232e+06	503275	631881	743129	803233	624522	1.05813e+06	1.06021e+06	509701	572820	669333
High	Master Protein	P10567	Paramyosin OS=Caenorhabditis elegans OX=6239 GN=unc-15 PE=1 SV=2	11	9	68	9	100.6	unc-15	368549	850353	250794	593614	813892	1.02516e+06	467273	423518	810350	212912	583270	466019
High	Master Protein	O17218	Ribosomal Protein, Small subunit OS=Caenorhabditis elegans OX=6239 GN=rps-22 PE=1 SV=1	24	4	67	4	14.7	rps-22	1.69106e+06	3.47255e+06	926103	1.67798e+06	1.71889e+06	1.47102e+06	953850	1.00253e+06	1.56327e+06	667622	910561	806283
High	Master Protein	Q9XVE9	60S ribosomal protein L14 OS=Caenorhabditis elegans OX=6239 GN=rpl-14 PE=1 SV=1	29	4	66	4	15.3	rpl-14	990792	2.76534e+06	998743	1.33538e+06	1.94679e+06	1.34486e+06	862289	938432	1.71146e+06	686432	689681	968564
High	Master Protein	O44480	60S ribosomal protein L18a OS=Caenorhabditis elegans OX=6239 GN=rpl-20 PE=3 SV=2	36	6	65	6	20.9	rpl-20	553841	2.38499e+06	576116	816285	1.23542e+06	942050	648333	716060	1.31287e+06	679738	502340	719430
High	Master Protein	G5EEX7	Uncharacterized protein OS=Caenorhabditis elegans OX=6239 GN=CELE_F49C12.15 PE=1 SV=1	18	13	62	13	96.7		299561	3.46464e+06	1.008e+06	1.68093e+06	1.9189e+06	1.40101e+06	858104	1.03103e+06	1.06532e+06	593192	980235	467861
High	Master Protein	A3QM98	Col_cuticle_N domain-containing protein OS=Caenorhabditis elegans OX=6239 GN=col-138 PE=1 SV=1	14	3	62	3	27.9	col-138	1.09932e+06	5.17034e+06	986678	1.19208e+06	1.75782e+06	1.84563e+06	1.16755e+06	1.21221e+06	1.56072e+06	1.01975e+06	2.04543e+06	4.72428e+06
High	Master Protein	P34576	Transmembrane cell adhesion receptor mua-3 OS=Caenorhabditis elegans OX=6239 GN=mua-3 PE=1 SV=2	6	21	61	21	417	mua-3	399882	2.36416e+06	370192	407311	505675	311271	388585	1.10211e+06	437969	605867	444860	1.67782e+06
High	Master Protein	Q9XXK1	ATP synthase subunit alpha, mitochondrial OS=Caenorhabditis elegans OX=6239 GN=atp-1 PE=1 SV=1	17	8	55	8	57.8	atp-1	721612	1.2723e+06	401183	590956	751015	550268	416863	1.55719e+06	789025	399178	470019	384331
High	Master Protein	H2KZD5	Piwi domain-containing protein OS=Caenorhabditis elegans OX=6239 GN=csr-1 PE=1 SV=1	13	13	54	13	116.2	csr-1	729383	1.06051e+06	564214	600523	1.00684e+06	845396	434666	590891	1.18257e+06	404483	826721	507720
High	Master Protein	P51404	40S ribosomal protein S13 OS=Caenorhabditis elegans OX=6239 GN=rps-13 PE=3 SV=2	23	4	50	4	17.3	rps-13	6.27656e+06	7.10624e+06	2.64742e+06	1.82651e+06	2.92438e+06	2.07415e+06	1.92201e+06	1.90241e+06	1.62217e+07	2.72238e+06	2.40267e+06	1.96208e+06
High	Master Protein	O18240	40S ribosomal protein S18 OS=Caenorhabditis elegans OX=6239 GN=rps-18 PE=1 SV=1	33	6	49	6	17.8	rps-18	292657	1.4046e+06	549321	571012	834144	504814	605895	572818	1.37259e+06	624886	635814	658139
High	Master Protein	P11141	Heat shock protein hsp-6 OS=Caenorhabditis elegans OX=6239 GN=hsp-6 PE=1 SV=2	14	8	47	7	70.8	hsp-6	210705	384770	284982	208580	454937	180058	209835	170071	259554	107336	135926	177917
High	Master Protein	P34334	60S ribosomal protein L21 OS=Caenorhabditis elegans OX=6239 GN=rpl-21 PE=3 SV=3	24	3	47	3	18.3	rpl-21	240614	1.21567e+06	350165	529941	617258	463216	338188	569282	1.11272e+06	365903	275101	380514
High	Master Protein	Q18066	Disorganized muscle protein 1 OS=Caenorhabditis elegans OX=6239 GN=dim-1 PE=1 SV=3	11	7	45	7	71.8	dim-1	507005	1.06971e+06	392381	716112	728860	608981	426343	432690	598795	367053	284385	463075
High	Master Protein	P90735	Sodium/potassium-transporting ATPase subunit alpha OS=Caenorhabditis elegans OX=6239 GN=eat-6 PE=1 SV=1	10	9	42	9	110.9	eat-6	376520	829471	381361	328755	403238	262162	259395	326677	402606	135065	287929	277079
High	Master Protein	P51403	40S ribosomal protein S2 OS=Caenorhabditis elegans OX=6239 GN=rps-2 PE=3 SV=1	13	4	42	4	28.9	rps-2	1.36991e+06	2.75527e+06	1.01571e+06	1.52569e+06	1.3552e+06	889119	791139	904922	1.49817e+06	580744	592969	876105
High	Master Protein	P46769	40S ribosomal protein SA OS=Caenorhabditis elegans OX=6239 GN=rps-0 PE=1 SV=3	18	5	42	5	30.7	rps-0	1.10653e+06	1.9669e+06	485594	797719	970016	677495	571521	573142	1.0225e+06	445452	445864	611738
High	Master Protein	G5EGK1	Talin OS=Caenorhabditis elegans OX=6239 GN=tln-1 PE=1 SV=1	5	12	42	12	279	tln-1	443868	1.24758e+06	287468	283442	455689	594253	340778	441125	753520	320810	499889	927088
High	Master Protein	P52275	Tubulin beta-2 chain OS=Caenorhabditis elegans OX=6239 GN=tbb-2 PE=1 SV=1	10	4	39	1	50.3	tbb-2	62424.7	144925	44221.2	86312.9	57707.7	58518.7	43619	49311.8	58369.7	38123.1	51266.6	47324.1
High	Master Protein	Q19328	Staphylococcal nuclease domain-containing protein OS=Caenorhabditis elegans OX=6239 GN=tsn-1 PE=1 SV=1	11	9	39	9	100.7	tsn-1	348115	663068	264032	314162	386550	367468	212310	282462	582829	229332	297879	277873
High	Master Protein	O02056	60S ribosomal protein L4 OS=Caenorhabditis elegans OX=6239 GN=rpl-4 PE=1 SV=3	22	8	36	8	38.6	rpl-4	255725	1.27487e+06	370101	442278	685958	418308	315130	348774	516731	248557	315731	349689
High	Master Protein	Q09457	Cuticle collagen bli-1 OS=Caenorhabditis elegans OX=6239 GN=bli-1 PE=3 SV=2	4	4	36	4	105.3	bli-1	180826	705098	293632	114077	131059		126842	181966	233223	374705	302852	568895
High	Master Protein	Q9U302	Polyadenylate-binding protein OS=Caenorhabditis elegans OX=6239 GN=pab-1 PE=1 SV=1	11	7	36	4	71.6	pab-1	299656	684514	281232	611154	787388	580580	342618	463014	783541	366956	372078	441415
High	Master Protein	Q27484	Probable histone H2B 3 OS=Caenorhabditis elegans OX=6239 GN=his-41 PE=3 SV=3	20	3	36	3	13.5	his-41	558494	1.19304e+06	404092	604600	608448	489828	469110	707108	2.39616e+06	422895	4.26263e+06	255477
High	Master Protein	O45946	60S ribosomal protein L18 OS=Caenorhabditis elegans OX=6239 GN=rpl-18 PE=3 SV=1	27	5	35	5	21	rpl-18	223561	842668	236233	379867	500047	351618	256158	328677	852250	248578	268076	305074
High	Master Protein	Q966C6	60S ribosomal protein L7a OS=Caenorhabditis elegans OX=6239 GN=rpl-7A PE=1 SV=3	15	4	34	4	30.2	rpl-7A	172653	618866	199660	370477	418919	309850	257238	297153	609805	210319	234019	223837
High	Master Protein	Q9N4H7	Coatomer subunit alpha OS=Caenorhabditis elegans OX=6239 GN=copa-1 PE=1 SV=2	5	5	33	5	137.6	copa-1	247699	409238	176518	189455	228366	198512	134197	173130	247308	129631	145040	119495
High	Master Protein	Q10663	Bifunctional glyoxylate cycle protein OS=Caenorhabditis elegans OX=6239 GN=icl-1 PE=1 SV=2	8	7	33	7	108.6	icl-1	420250	959042	258452	411313	643588	459553	269724	341250	536555	265636	482200	263835
High	Master Protein	Q23447	Uncharacterized protein OS=Caenorhabditis elegans OX=6239 GN=CELE_ZK180.6 PE=1 SV=2	6	3	33	3	74.1		272353	1.42109e+06	684028	220729	315126	73659.7	304269	253645	329841	657518	391747	853631
High	Master Protein	Q93572	60S acidic ribosomal protein P0 OS=Caenorhabditis elegans OX=6239 GN=rla-0 PE=1 SV=3	20	5	33	5	33.8	rla-0	280806	516003	233235	325508	385459	242155	248601	266739	260727	162530	188784	207927
High	Master Protein	P54812	Transitional endoplasmic reticulum ATPase homolog 2 OS=Caenorhabditis elegans OX=6239 GN=cdc-48.2 PE=1 SV=2	10	7	33	2	89.6	cdc-48.2	525093	898148	283620	510518	543195	463973	197357	264416	599943	171382	313266	246977
High	Master Protein	Q9U1Q4	Valine--tRNA ligase OS=Caenorhabditis elegans OX=6239 GN=glp-4 PE=1 SV=1	14	12	33	12	118.8	glp-4	352655	521128	284507	230766	315698	243227	148647	318273	720473	181554	226396	139405
High	Master Protein	Q17417	Col_cuticle_N domain-containing protein OS=Caenorhabditis elegans OX=6239 GN=col-149 PE=1 SV=1	7	2	32	2	30.5	col-149	312726	947500	323526	289925	347596	266616	253804	234717	324313	282102	382384	777294
High	Master Protein	P27420	Heat shock 70 kDa protein C OS=Caenorhabditis elegans OX=6239 GN=hsp-3 PE=1 SV=2	8	5	32	3	73	hsp-3	159817	312111	207640	188616	287902	103504	89113.3	100898	118871	65756.2	121014	84028.8
High	Master Protein	P17139	Collagen alpha-1(IV) chain OS=Caenorhabditis elegans OX=6239 GN=emb-9 PE=1 SV=5	2	4	31	4	170.9	emb-9	491705	1.82793e+06	455200	499200	727310	290323	260499	372921	617273	335965	247349	1.0654e+06
High	Master Protein	G5ECU5	Uncharacterized protein OS=Caenorhabditis elegans OX=6239 GN=CELE_F44E5.4 PE=1 SV=1	11	6	31	4	70.6		171445	262380	170443	214105	304236	166407
High	Master Protein	Q19470	Col_cuticle_N domain-containing protein OS=Caenorhabditis elegans OX=6239 GN=col-184 PE=1 SV=1	13	2	31	2	28.5	col-184	224712	1.32925e+06	177117	282457	230035	269935	244623	220255	613864	336893	295419	1.09141e+06
High	Master Protein	Q09475	Uncharacterized helicase C28H8.3 OS=Caenorhabditis elegans OX=6239 GN=C28H8.3 PE=3 SV=2	6	8	31	8	194		233277	306377	164433	157570	248598	150365	192791	169358	430718	84396.6	115042	151213
High	Master Protein	P49405	60S ribosomal protein L5 OS=Caenorhabditis elegans OX=6239 GN=rpl-5 PE=3 SV=1	17	5	31	5	33.4	rpl-5	354282	1.60498e+06	362029	594152	676813	480222	382446	442374	733955	289955	420026	449854
High	Master Protein	Q18599	Acetyl-CoA deacylase OS=Caenorhabditis elegans OX=6239 GN=acer-1 PE=1 SV=3	9	4	30	4	50.7	acer-1	320311	712262	208101	248544	303794	233186	195516	184602	241824	152420	186251	221466
High	Master Protein	P48158	60S ribosomal protein L23 OS=Caenorhabditis elegans OX=6239 GN=rpl-23 PE=3 SV=1	38	4	30	4	14.9	rpl-23	378390	1.09993e+06	316075	481110	595586	460649	327135	377153	532022	300919	284907	342726
High	Master Protein	H2KZA3	ZM domain-containing protein OS=Caenorhabditis elegans OX=6239 GN=pqn-22 PE=1 SV=2	5	5	29	5	131	pqn-22	114961	393670	146888	153349	324551	166205	143952	121182	220780	55418.9	106780	456115
High	Master Protein	Q21215	Guanine nucleotide-binding protein subunit beta-2-like 1 OS=Caenorhabditis elegans OX=6239 GN=rack-1 PE=1 SV=3	8	3	28	3	35.8	rack-1	419841	884721	219121	388651	442308	342866	349197	349679	436386	287397	349160	403144
High	Master Protein	Q9NAR3	Col_cuticle_N domain-containing protein OS=Caenorhabditis elegans OX=6239 GN=col-124 PE=1 SV=1	9	3	28	3	29.2	col-124	158717	896492	292202	228215	305572	239193	139967	159963	174722	100720	226508	477149
High	Master Protein	U4PBJ9	Calponin-homology (CH) domain-containing protein OS=Caenorhabditis elegans OX=6239 GN=fln-1 PE=1 SV=1	3	6	27	6	246.4	fln-1	146336	356994	108817	187074	244195	200980	157914	186759	244489	91676.6	141894	171613
High	Master Protein	Q18990	CAD protein OS=Caenorhabditis elegans OX=6239 GN=pyr-1 PE=1 SV=2	4	7	27	7	242.4	pyr-1	206829	447184	119997	159653	156494	98236.9	217054	282957	373167	226179	221075	216647
High	Master Protein	O01802	60S ribosomal protein L7 OS=Caenorhabditis elegans OX=6239 GN=rpl-7 PE=3 SV=1	18	5	27	5	28.1	rpl-7	66774.7	817764	219170	370861	478109	332763	238487	261249	517279	196157	231164	227118
High	Master Protein	Q21770	Argonaute protein wago-1 OS=Caenorhabditis elegans OX=6239 GN=wago-1 PE=1 SV=1	9	7	26	7	105.4	wago-1	174176	362514	160161	247121	242731	198675	84721.1	122189	175670	65112.5	69080.6	80280.7
High	Master Protein	P34339	Eukaryotic translation initiation factor 3 subunit A OS=Caenorhabditis elegans OX=6239 GN=egl-45 PE=3 SV=1	6	6	26	6	124.3	egl-45	303772	634908	266309	305395	324579	308965	220673	307571	425550	223464	238878	225159
High	Master Protein	P12456	Tubulin beta-1 chain OS=Caenorhabditis elegans OX=6239 GN=mec-7 PE=2 SV=1	14	5	25	2	49.2	mec-7	322281	397677	184724	197122	213066	136060	136972	253521	343289	125655	199482	132902
High	Master Protein	P61866	60S ribosomal protein L12 OS=Caenorhabditis elegans OX=6239 GN=rpl-12 PE=3 SV=1	22	3	25	3	17.8	rpl-12	542536	811391	245000	434053	681372	410764	261991	253816	405392	200049	193106	289733
High	Master Protein	Q22054	40S ribosomal protein S16 OS=Caenorhabditis elegans OX=6239 GN=rps-16 PE=1 SV=3	23	3	25	3	16.3	rps-16	573046	1.42389e+06	219101	556272	588028	400536	354278	386919	679673	312882	267779	311265
High	Master Protein	P20163	Endoplasmic reticulum chaperone BiP homolog OS=Caenorhabditis elegans OX=6239 GN=hsp-4 PE=1 SV=2	6	3	24	1	72.2	hsp-4			38424.4	46191.5	32275.4			28209.6
High	Master Protein	P62784	Histone H4 OS=Caenorhabditis elegans OX=6239 GN=his-1 PE=1 SV=2	41	4	24	4	11.4	his-1; his-10; his-14; his-18; his-26; his-28; his-31; his-37; his-38; his-46; his-5; his-50; his-56; his-60; his-64; his-67	338098	754082	197342	148274	247802	256721	252467	519121	1.80899e+06	245455	709232	190444
High	Master Protein	V6CLA7	HECT-type E3 ubiquitin transferase OS=Caenorhabditis elegans OX=6239 GN=hecd-1 PE=1 SV=1	4	9	23	9	292.3	hecd-1	188289	312544	120733	209786	226275	168755	76350.9	122259	171490	103955	73707.1	108033
High	Master Protein	Q09996	Leucine--tRNA ligase OS=Caenorhabditis elegans OX=6239 GN=lars-1 PE=3 SV=2	4	4	22	4	134.4	lars-1	152507	298594	145802	173242	194079	155865	136670	192525	302225	131991	148136	148462
High	Master Protein	P34574	Probable clathrin heavy chain 1 OS=Caenorhabditis elegans OX=6239 GN=chc-1 PE=1 SV=1	4	6	22	6	191.4	chc-1	308183	618200	278082	303339	371623	235884	261906	279809	400495	178648	278549	274856
High	Master Protein	P34466	Clustered mitochondria protein homolog OS=Caenorhabditis elegans OX=6239 GN=clu-1 PE=3 SV=1	8	9	22	9	139.8	clu-1	339515	633061	310017	350772	562779	359795	289488	377256	502122	304844	264879	294290
High	Master Protein	Q95Y90	60S ribosomal protein L9 OS=Caenorhabditis elegans OX=6239 GN=rpl-9 PE=3 SV=1	12	3	21	3	21.5	rpl-9	363548	906733	218293	343679	475150	308966	266282	276102	452745	198034	264565	234060
High	Master Protein	H2L083	Ground-like domain-containing protein OS=Caenorhabditis elegans OX=6239 GN=grl-16 PE=1 SV=1	4	2	21	2	45.5	grl-16	371480	2.03989e+06	970508	254434	442174	97981.8	455103	476082	627162	1.23894e+06	816797	1.32438e+06
High	Master Protein	O02639	60S ribosomal protein L19 OS=Caenorhabditis elegans OX=6239 GN=rpl-19 PE=3 SV=1	13	3	21	3	23.6	rpl-19	126256	393901	106217	171495	194526	148606	89646.2	105943	210422	72793.8	125105	114805
High	Master Protein	O16368	Probable 26S proteasome regulatory subunit 4 OS=Caenorhabditis elegans OX=6239 GN=rpt-2 PE=3 SV=1	10	4	21	4	49.7	rpt-2	158317	322952	130206	217762	263472	224415	79851.9	100829	133291	67180.4	77138.2	71676.4
High	Master Protein	G5ED41	Cullin-associated NEDD8-dissociated protein 1 OS=Caenorhabditis elegans OX=6239 GN=cand-1 PE=1 SV=1	5	6	21	6	141.6	cand-1	200912	289718	172699	198473	253207	215994	148254	223044	282508	158921	142598	186206
High	Master Protein	Q8WQA8	40S ribosomal protein S20 OS=Caenorhabditis elegans OX=6239 GN=rps-20 PE=1 SV=1	26	3	20	3	13.2	rps-20	383503	886117	347015	488860	693988	452668	492687	511905	886708	476417	409809	475403
High	Master Protein	P48150	40S ribosomal protein S14 OS=Caenorhabditis elegans OX=6239 GN=rps-14 PE=3 SV=1	16	2	20	2	16.2	rps-14	96158.8	250243	88889.5	98061.8	129858	89129.9	65038.1	72329	123954	61568.7	38545.1	84233.2
High	Master Protein	G5ECU3	Phosphate carrier protein, mitochondrial OS=Caenorhabditis elegans OX=6239 GN=CELE_F01G4.6 PE=1 SV=1	11	4	20	4	42.1		117739	260020	115288	156981	175341	129666	127184	154752	207287	101156	102652	119675
High	Master Protein	D0VWL6	FiLamiN (Actin binding protein) homolog OS=Caenorhabditis elegans OX=6239 GN=fln-2 PE=1 SV=4	2	6	20	6	396.7	fln-2	126512	719818	58884.6	227058	233523	244739	104442	128137	239497	143385	117550	416241
High	Master Protein	Q22436	SeQueSTosome related OS=Caenorhabditis elegans OX=6239 GN=sqst-1 PE=1 SV=2	9	6	19	6	76.5	sqst-1	528379	1.02336e+06	406910	697901	796891	705161	21924.9	130614	202680	95337.4	145697	87210.4
High	Master Protein	Q9NA83	Col_cuticle_N domain-containing protein OS=Caenorhabditis elegans OX=6239 GN=rol-1 PE=1 SV=1	4	2	19	2	46.6	rol-1	312678	957152	113115	159500	180188	50238	194210	172563	412855	485681	275377	1.17044e+06
High	Master Protein	Q95QA6	Protein pat-12 OS=Caenorhabditis elegans OX=6239 GN=pat-12 PE=1 SV=1	8	4	19	4	76.7	pat-12	76298.2	410880	99404	79303.1	116877	81358.4	46247.5	20193.5	66419.3	20736.7	68563.8	165921
High	Master Protein	Q18787	26S proteasome regulatory subunit 7 OS=Caenorhabditis elegans OX=6239 GN=rpt-1 PE=1 SV=1	10	4	18	4	48.6	rpt-1	309247	478144	182554	393367	448367	310265	60170.1	140369	160980	35354.2	68945.5	61088
High	Master Protein	P04970	Glyceraldehyde-3-phosphate dehydrogenase 1 OS=Caenorhabditis elegans OX=6239 GN=gpd-1 PE=3 SV=1	9	3	18	3	36.4	gpd-1	277665	460805	159870	104844	180830	218842	149620	326474	659986	164179	180548	200323
High	Master Protein	Q23315	Glutamate--tRNA ligase OS=Caenorhabditis elegans OX=6239 GN=ears-1 PE=1 SV=1	8	7	18	7	125.1	ears-1	147741	330969	194367	182410	231194	188933	129947	169582	261388	96844.7	127359	156155
High	Master Protein	Q21930	60S ribosomal protein L28 OS=Caenorhabditis elegans OX=6239 GN=rpl-28 PE=1 SV=3	21	3	18	3	13.7	rpl-28	152694	618038	160242	286804	424209	275689	224466	231734	459052	139037	259587	153152
High	Master Protein	P50880	60S ribosomal protein L3 OS=Caenorhabditis elegans OX=6239 GN=rpl-3 PE=2 SV=1	9	4	18	4	45.6	rpl-3	83004.8	314997	90054	123291	126791	81098	110727	114640	336033	107228	111922	86065
High	Master Protein	A0A4V6M3U0	SH3 domain-containing protein OS=Caenorhabditis elegans OX=6239 GN=eps-8 PE=1 SV=1	5	3	17	3	107.3	eps-8	28870.6	220024	43218.7	42411.1	73067.6	73197.8	26864.2	35760.6	42251.7	51513.5	50666.5	145434
High	Master Protein	O44989	Col_cuticle_N domain-containing protein OS=Caenorhabditis elegans OX=6239 GN=col-49 PE=1 SV=1	8	2	17	2	28.8	col-49	124306	419622	185138	106358	173012	51792.5	106892	82154	121364	236810	187094	398123
High	Master Protein	Q18480	Col_cuticle_N domain-containing protein OS=Caenorhabditis elegans OX=6239 GN=col-175 PE=1 SV=1	7	2	17	2	28.5	col-175	64743.2	200946	93792.2	38443.2	55230.3	17733.3	32643.4	32504.3	45425.7	98946.8	79185.6	142376
High	Master Protein	Q9XXU5	Amino_oxidase domain-containing protein OS=Caenorhabditis elegans OX=6239 GN=amx-2 PE=1 SV=3	4	2	17	2	79.2	amx-2	87414.5	502398	53214.9	78046.7	116477	127060	75008.6	95824.4	144646	128635	152234	341993
High	Master Protein	Q23312	40S ribosomal protein S7 OS=Caenorhabditis elegans OX=6239 GN=rps-7 PE=3 SV=1	14	3	17	3	22	rps-7	747468	1.26513e+06	395353	791084	934905	682822	336648	389802	650222	246378	272733	347410
High	Master Protein	Q27389	60S ribosomal protein L13a OS=Caenorhabditis elegans OX=6239 GN=rpl-16 PE=2 SV=1	11	3	16	3	23	rpl-16	132747	307093	146358	202587	284863	178469	116399	158563	95911	90038.1	125267	174342
High	Master Protein	Q17389	Cullin-1 OS=Caenorhabditis elegans OX=6239 GN=cul-1 PE=1 SV=1	6	5	16	5	89.5	cul-1	356789	564973	312383	438661	408085	300225	225494	264265	254014	76478	188022	218749
High	Master Protein	A0A679L8U9	Ubiquitin-like domain-containing protein OS=Caenorhabditis elegans OX=6239 GN=CELE_ZK688.5 PE=1 SV=1	3	4	16	4	183.5		80263	217500	107124	140915	192196	140270	49102.3	82035.6	89571.1	34789.1	60149.7	69865.2
High	Master Protein	Q17490	Uncharacterized protein OS=Caenorhabditis elegans OX=6239 GN=unc-44 PE=1 SV=2	0	2	16	2	774.9	unc-44	78764.6	148998	61985.1	68074	77348.7	64674.9	59185.1	69017.4	84218.2	53900.7	62190.7	61846.5
High	Master Protein	Q94246	GEI-4 (Four) Interacting protein OS=Caenorhabditis elegans OX=6239 GN=gfi-1 PE=1 SV=1	2	3	16	3	227.3	gfi-1	69468.8	188706	77977.1	89424.9	91098	63073.3	46917.1	30086	38671.2	19726.8	18368.4
High	Master Protein	Q19579	Polyadenylate-binding protein OS=Caenorhabditis elegans OX=6239 GN=pab-2 PE=1 SV=1	7	5	16	2	75.9	pab-2	63296.1	122774	58991.5	127599	87001.9	87090.1	34763.3	49583.4	71368.7	34808.7	45794.9	35376.3
High	Master Protein	Q19020	Dynein heavy chain, cytoplasmic OS=Caenorhabditis elegans OX=6239 GN=dhc-1 PE=1 SV=1	2	6	16	6	521.2	dhc-1	438262	603093	316973	369863	354174	328254	318255	324495	385378	296127	296917	327290
High	Master Protein	O02328	Eukaryotic translation initiation factor 3 subunit C OS=Caenorhabditis elegans OX=6239 GN=eif-3.C PE=3 SV=2	2	2	15	2	103.8	eif-3.C	117966	227628	111039	119264	172002	119844	75291.5	100515	152258	69495.3	99732.7	89616.7
High	Master Protein	P47991	60S ribosomal protein L6 OS=Caenorhabditis elegans OX=6239 GN=rpl-6 PE=1 SV=1	18	4	15	4	24.3	rpl-6	99862.7	555130	137550	264892	310985	219615	151449	216028	422218	132161	140495	171190
High	Master Protein	P91910	Tubulin alpha-3 chain OS=Caenorhabditis elegans OX=6239 GN=mec-12 PE=1 SV=1	11	3	15	2	50.1	mec-12	170000	98608.1	58940.1	71087.5	87558	74511	59539	313993	214024	63830.5	71607.3	39443.1
High	Master Protein	Q21926	Isoleucine--tRNA ligase, cytoplasmic OS=Caenorhabditis elegans OX=6239 GN=iars-1 PE=3 SV=1	3	3	15	3	129.9	iars-1	63710.3	296201	86805.6	63043.8	122056	101801	108756	133180	197573	91043.5	106603	95945.8
High	Master Protein	H2L2E8	Tubulin alpha chain OS=Caenorhabditis elegans OX=6239 GN=tba-1 PE=1 SV=1	6	2	15	1	50.6	tba-1	122499	224380	99759	158471	131720	96519.1	65644.2	78169.4	79250.8	50323.7	56550	64808
High	Master Protein	A0A5E4LYE2	Intermediate filament protein ifc-2 OS=Caenorhabditis elegans OX=6239 GN=ifc-2 PE=1 SV=1	3	4	15	3	151.4	ifc-2	52666.3	164322	51973.8	101727	179684	117209	99032.3	75294.7	112542	41111.6	60471.3	79033.3
High	Master Protein	Q95YF3	ATP-dependent RNA helicase cgh-1 OS=Caenorhabditis elegans OX=6239 GN=cgh-1 PE=1 SV=1	7	3	14	3	48.7	cgh-1	182556	394830	132235	226112	206301	177636	158980	164481	225624	85132.2	118276	134892
High	Master Protein	G5ECM6	Elongation factor Tu, mitochondrial OS=Caenorhabditis elegans OX=6239 GN=tufm-1 PE=1 SV=1	6	3	14	3	54.6	tufm-1	111045	286956	135958	191001	211104	161318	124659	106154	168514	85126	92093	120271
High	Master Protein	Q21000	MYOsin heavy chain structural genes OS=Caenorhabditis elegans OX=6239 GN=myo-5 PE=1 SV=1	2	4	14	1	226.9	myo-5								91020.5
High	Master Protein	P49041	40S ribosomal protein S5 OS=Caenorhabditis elegans OX=6239 GN=rps-5 PE=3 SV=1	8	2	14	2	23.1	rps-5	202165	347484	142170	172136	233947	122768	101316	125100	155623	88806.5	126853	104047
High	Master Protein	A0A7R9SVJ0	Uncharacterized protein OS=Caenorhabditis elegans OX=6239 GN=Y51H7C.13 PE=1 SV=1	10	3	14	3	41.4	Y51H7C.13	102257	349240	52996.8	147292	90634.9		59626	67338.2	94933	102938	68159.6	91553.9
High	Master Protein	Q9NEN6	40S ribosomal protein S6 OS=Caenorhabditis elegans OX=6239 GN=rps-6 PE=1 SV=1	12	2	14	2	28.1	rps-6	31551	197264	17863.5	76282.4	86708.2	75882	49994.9	14209.6	253955	64599.8	52590.7	53694.9
High	Master Protein	Q9TYL9	Coatomer subunit beta OS=Caenorhabditis elegans OX=6239 GN=copb-1 PE=1 SV=1	5	3	14	3	107.5	copb-1	109397	217320	57069.7	65272.5	139635	104156	64107.9	72343.4	128573	60768.5	71284	66187.2
High	Master Protein	P27604	Adenosylhomocysteinase OS=Caenorhabditis elegans OX=6239 GN=ahcy-1 PE=3 SV=1	5	2	13	2	47.5	ahcy-1	165572	269073	168691	146909	199705	125062	57940	94179.6	140883	51484.5	66715	75494.3
High	Master Protein	P48154	40S ribosomal protein S3a OS=Caenorhabditis elegans OX=6239 GN=rps-1 PE=3 SV=2	12	4	13	4	28.9	rps-1	164919	668068	191722	316626	371752	266430	170681	190695	354655	84911.3	201897	117503
High	Master Protein	Q9XVF7	60S ribosomal protein L8 OS=Caenorhabditis elegans OX=6239 GN=rpl-2 PE=3 SV=1	11	3	13	3	28.2	rpl-2	220166	279297	67006.1	171684	154283	108869	132988	180637	506940	132152	129288	137425
High	Master Protein	M1Z854	Intermediate filament protein ifb-2 OS=Caenorhabditis elegans OX=6239 GN=ifb-2 PE=1 SV=1	9	5	13	4	65.5	ifb-2	54442.1	343003	163007	254732	380502	258056	188450	136581	163983	43437.7	91088.5	209070
High	Master Protein	P91482	RING-type domain-containing protein OS=Caenorhabditis elegans OX=6239 GN=CELE_T20F5.6 PE=1 SV=2	5	4	12	4	88		27679.3		20170.2	23378.9	36767.4	26593.4	10462.5	12434.8	23534.2		14050.7	14407.4
High	Master Protein	U4PFH6	Lysine ketoglutarate reductase OS=Caenorhabditis elegans OX=6239 GN=aass-1 PE=1 SV=1	3	3	12	3	105.6	aass-1	109379	309066	115344	88409.3	176243	128665	67883.7	172375	248529	63566.5	86133	103039
High	Master Protein	Q04908	26S proteasome non-ATPase regulatory subunit 3 OS=Caenorhabditis elegans OX=6239 GN=rpn-3 PE=1 SV=1	3	2	12	2	57.5	rpn-3	108106	201337	59758.1	142806	166339	118493	63204.6	78818	89612.7	29096.2	55963.3	62646.3
High	Master Protein	P48156	40S ribosomal protein S8 OS=Caenorhabditis elegans OX=6239 GN=rps-8 PE=3 SV=1	18	3	12	3	23.7	rps-8	37519.5	458372	108346	150418	213777	132607	117328	132535	366922	131176	96398.2	115878
High	Master Protein	Q9XUW5	RNA helicase OS=Caenorhabditis elegans OX=6239 GN=ddx-17 PE=1 SV=1	8	4	12	4	60.4	ddx-17	87931.7	133038	38866	122584	108702	134953	38529.4	38799	75281.8	28012.8	26878.8	44223.3
High	Master Protein	P49181	60S ribosomal protein L36 OS=Caenorhabditis elegans OX=6239 GN=rpl-36 PE=1 SV=3	20	2	11	2	11.9	rpl-36	25722.3	89836.6	13309.9	34697.8	49796.4	34809.7	26447	26943	63240.1	18765.5	22855.5	27148
High	Master Protein	G5EGT7	Eukaryotic translation initiation factor 5B OS=Caenorhabditis elegans OX=6239 GN=iffb-1 PE=1 SV=1	4	3	11	3	120.3	iffb-1		154404	29617.6	109268	87416.2	76418.8	29506.2	63458	141155	30168.1	23497.2	31944.8
High	Master Protein	Q9XVP0	40S ribosomal protein S15 OS=Caenorhabditis elegans OX=6239 GN=rps-15 PE=1 SV=3	16	2	11	2	17.2	rps-15	109615	324661	101815	152721	228041	167283	156042	190515	315206	168163	155943	151089
High	Master Protein	Q9N5V3	Importin N-terminal domain-containing protein OS=Caenorhabditis elegans OX=6239 GN=imb-3 PE=1 SV=2	2	2	11	2	122	imb-3	34459.4	89916.9	24441.4	30242	50869.9	29711.6	21232.3	34555.6	58324.3	28801.3	25859.2	25188.2
High	Master Protein	Q20754	Col_cuticle_N domain-containing protein OS=Caenorhabditis elegans OX=6239 GN=col-38 PE=1 SV=2	12	2	11	2	28.4	col-38	57022.8	311885	105164	53909	65266.5	57679.1	37116.4	33176.1	58651.5	52743.6	62678.6	203533
High	Master Protein	P34455	Probable aconitate hydratase, mitochondrial OS=Caenorhabditis elegans OX=6239 GN=aco-2 PE=3 SV=2	5	3	11	3	84	aco-2	115870	106184	49543.5	74712.7	65836	44682.7	51264.2	101838	72615.4		50912.2	34454.9
High	Master Protein	Q9N5U1	Alpha-1,4 glucan phosphorylase OS=Caenorhabditis elegans OX=6239 GN=pygl-1 PE=1 SV=1	2	2	11	2	101.5	pygl-1	29704.1	97287.3	40105.8	13697.8	60674.9	50293.5	34663.3	42066.3	70882.1		33637.3	31625.4
High	Master Protein	Q23158	AcTiniN OS=Caenorhabditis elegans OX=6239 GN=atn-1 PE=1 SV=1	6	5	11	5	107.1	atn-1	88739.6	367181	105545	111908	270063	278539	171429	151563	187442	43445.5	147771	306937
High	Master Protein	O44781	RNA helicase OS=Caenorhabditis elegans OX=6239 GN=CELE_F33D11.10 PE=1 SV=1	6	2	10	1	45.5		36608.4	76918.3	32914.4	49428.6	70415.8	43095.9	18784.2	30312.8	35306.6	9928.89	15938.3	19266.9
High	Master Protein	P91128	60S ribosomal protein L13 OS=Caenorhabditis elegans OX=6239 GN=rpl-13 PE=3 SV=1	9	2	10	2	23.7	rpl-13	87094.7	328843	119109	159501	160857	113098	96339.5	106910	192677	80659.2	96908.5	119936
High	Master Protein	G5ED21	DNA-directed RNA polymerase subunit OS=Caenorhabditis elegans OX=6239 GN=rpoa-1 PE=1 SV=1	2	3	10	3	195	rpoa-1	31002.4	89873.9	17643.4	44017.8	53342.1	32658.7	37683.4	59718	135767	35763.8	52548.4	53689.6
High	Master Protein	Q19289	Intermediate filament protein ifb-1 OS=Caenorhabditis elegans OX=6239 GN=ifb-1 PE=1 SV=1	6	3	10	2	67.1	ifb-1	49758.7	176599	32610.7	76969.2	76979	68029	40633.7	36514.3	60642.3	31450.6	46994.5	124656
High	Master Protein	Q9U1Q7	AAA_12 domain-containing protein OS=Caenorhabditis elegans OX=6239 GN=emb-4 PE=1 SV=4	1	2	10	2	170.1	emb-4	38348	106261	45409	59950.9	65657.1	56038.5	41470.4	52260.4	78979.2	41456	37572.5	38322.8
High	Master Protein	U4PEQ9	cGMP-dependent protein kinase OS=Caenorhabditis elegans OX=6239 GN=egl-4 PE=1 SV=1	3	2	10	2	87	egl-4	107936	144877	84387.6	53124.5	58297.4	30134.8	39000	34266.5	38353.4	14729.8	31114.7	24906.8
High	Master Protein	O76840	Papilin OS=Caenorhabditis elegans OX=6239 GN=mig-6 PE=1 SV=1	1	2	9	2	237.4	mig-6	64114.6	132375	45118.8	56523.2	84966	54915.2	39893	92936	66521.4	21347.6	23728.9	68841
High	Master Protein	A0A4V0IIR6	Intermediate filament protein ifa-1 OS=Caenorhabditis elegans OX=6239 GN=ifa-1 PE=1 SV=1	2	2	8	1	69.6	ifa-1	467778	398075	607607	58065.9	162126	54104.6	38780.8	147960	6.66441e+06	95260.6	955081	228570
High	Master Protein	O17071	Probable 26S proteasome regulatory subunit 10B OS=Caenorhabditis elegans OX=6239 GN=rpt-4 PE=1 SV=2	8	3	8	3	45.8	rpt-4	65077.6	194250	16798.6	112364	136603	95912.7	27379.4	41531.6	68883.9	31527.4	24565	22378.9
High	Master Protein	G5ECZ0	Heavy chain, Unconventional Myosin OS=Caenorhabditis elegans OX=6239 GN=hum-5 PE=1 SV=1	4	4	8	4	116.5	hum-5	49587.6	112813	23695.7	57580.4	80232	78244.8	18353.5	41469.7	68816.8	12473.7	24655.2	20875.6
High	Master Protein	Q21902	DNA replication licensing factor mcm-5 OS=Caenorhabditis elegans OX=6239 GN=mcm-5 PE=3 SV=1	7	5	8	5	84.9	mcm-5	164034	277447	104550	127225	123576	59293.4	77208	84252.5	133819	51069.9	75723.8	61345.5
High	Master Protein	Q9XWS4	60S ribosomal protein L30 OS=Caenorhabditis elegans OX=6239 GN=rpl-30 PE=1 SV=2	18	2	8	2	12.4	rpl-30	29953.8	74267.9	11029.5	23530.9	27281.7	23163.2	15688.8	30950.8	43623.9	10837.2	10336.6	18632.4
High	Master Protein	Q18038	Uncharacterized protein OS=Caenorhabditis elegans OX=6239 GN=let-716 PE=1 SV=3	2	4	8	4	192.1	let-716	134721	233442	109209	167636	163880	121654	102354	161904	232132	97042.6	104364	133060
High	Master Protein	Q23551	Twitchin OS=Caenorhabditis elegans OX=6239 GN=unc-22 PE=1 SV=3	0	3	8	3	788.5	unc-22	179270	245394	128729	170734	216013	167646	135972	163183	312375	142348	137936	163375
High	Master Protein	Q65XX4	Uncharacterized protein OS=Caenorhabditis elegans OX=6239 GN=CELE_Y47G6A.15 PE=1 SV=1	13	4	8	4	30.8		314618	900277	172225	414393	231440	6277.25	108029	142890	315121	295363	204538	255958
High	Master Protein	P27639	Eukaryotic initiation factor 4A OS=Caenorhabditis elegans OX=6239 GN=inf-1 PE=2 SV=1	5	2	8	1	45.4	inf-1	150584	319076	167153	206608	219648	143740	96439.3	97721.1	97349.9	61674.1	72226.4	103293
High	Master Protein	Q9U2G0	Putative U5 small nuclear ribonucleoprotein 200 kDa helicase OS=Caenorhabditis elegans OX=6239 GN=snrp-200 PE=3 SV=1	2	3	8	3	243.7	snrp-200	82943.3	150372	42302.3	83186	90528.1	82334.4	67368.9	76444.8	117409	58577.5	57325.6	45944.5
High	Master Protein	P37806	Protein unc-87 OS=Caenorhabditis elegans OX=6239 GN=unc-87 PE=1 SV=3	5	3	8	3	62.7	unc-87	59693.5	198629	50073.5	90544.9	87036.8	71436.1	64502.7	47096.1	79933.6	42085.2	57473.5	95467.7
High	Master Protein	Q19663	Uncharacterized protein OS=Caenorhabditis elegans OX=6239 GN=CELE_F21C10.7 PE=1 SV=2	2	5	8	5	294.9		27896.6	82105.7		19553	50324.2	54260.3	38851.1	38132.9	68869.6	24620.5	29763.7	96249.4
High	Master Protein	Q17400	Activated in Blocked Unfolded protein response OS=Caenorhabditis elegans OX=6239 GN=abu-1 PE=4 SV=1	7	2	8	2	45.9	abu-1	32135.8	334114	92521.3	90412	122456	226038	32057.4			25952.7	35138.2	100865
High	Master Protein	Q9NEU2	Protein SDA1 homolog OS=Caenorhabditis elegans OX=6239 GN=pro-3 PE=1 SV=4	3	2	8	2	92.1	pro-3	21203.8	84730		94804.1	118260	102479	24242.5	29803.6		10647.4	11495.8
High	Master Protein	Q18529	Uncharacterized protein OS=Caenorhabditis elegans OX=6239 GN=C39D10.7 PE=1 SV=3	3	3	7	3	128.7		27406.7	187797	17000.1	85940.6	75642.2	71411.3	34703	7198.21	13260.4			9339.29
High	Master Protein	Q09501	Intermediate filament protein ifp-1 OS=Caenorhabditis elegans OX=6239 GN=ifp-1 PE=3 SV=1	4	3	7	3	89	ifp-1	77853.3	63671.5	80185.8	53700.7	104720	67956.6	54006.6	41603.2	41073.1		45515.5	65141.5
High	Master Protein	Q27481	UBA_e1_C domain-containing protein OS=Caenorhabditis elegans OX=6239 GN=uba-1 PE=1 SV=1	2	2	7	2	124	uba-1	58518	134622	44502.3	51580.9	54215.3	44476.3	38862.6	40983.4	137350	55106.2	36818.4	32014.7
High	Master Protein	Q23670	DNA topoisomerase 2 top-2 OS=Caenorhabditis elegans OX=6239 GN=top-2 PE=1 SV=2	1	2	7	2	172.2	top-2	55065.2	98836.9	40238.6	60217.6	64518	44069.2	46237.8	44907.6	73514.2	28313.8	38679	41429.2
High	Master Protein	F5GUA3	Coatomer subunit gamma OS=Caenorhabditis elegans OX=6239 GN=copg-1 PE=1 SV=1	4	3	7	3	97.8	copg-1	118855	248558	144692	123404	147964	122642	66507.1	113166	133706	34117.8	87266.4	66581.7
High	Master Protein	Q23463	Tr-type G domain-containing protein OS=Caenorhabditis elegans OX=6239 GN=eftu-2 PE=1 SV=1	3	2	7	2	110.4	eftu-2	29931.8	42507.8	23607.6	23786.4	38453.2	29387.5	8934.01	20306.8	20465.9		16083.9	14767.7
High	Master Protein	B3CJ34	TOG domain-containing protein OS=Caenorhabditis elegans OX=6239 GN=gcn-1 PE=1 SV=3	2	5	7	5	289.6	gcn-1	106017	172028	64806.1	90112.3	88026.1	74286.2	89400.5	123677	167752	78389.6	73631.3	83811.7
High	Master Protein	O17586	Proteasome subunit alpha type-6 OS=Caenorhabditis elegans OX=6239 GN=pas-1 PE=1 SV=1	10	2	7	2	27	pas-1	70176.1	211534	56001.3	91291.7	108181	76687.6	31788	32493.7	50798.1	11295.9	7193.03	17036
High	Master Protein	Q9N5R9	FACT complex subunit spt-16 OS=Caenorhabditis elegans OX=6239 GN=spt-16 PE=1 SV=1	2	2	7	2	116.8	spt-16		57926.2	21295.7	26084.2	62046.8	52936.5	12652.6	51274.9	85302.1	30708.9	36545.8	18902
High	Master Protein	A0A0U1RML5	Piwi-like protein OS=Caenorhabditis elegans OX=6239 GN=sago-2 PE=1 SV=1	2	2	7	2	99.5	sago-2	101578	214561	81612.4	132876	165079	128352	43196.5	53931.6	27978.5	33949.7	55966.5	58493.6
High	Master Protein	Q9XTT9	26S proteasome regulatory subunit 8 OS=Caenorhabditis elegans OX=6239 GN=rpt-6 PE=1 SV=1	8	3	6	3	46.2	rpt-6	102008	185224	97338.1	138635	162657	106066	38964.8	51795.8	80565.2	17682.3	15237.8	35547.8
High	Master Protein	Q09533	60S ribosomal protein L10 OS=Caenorhabditis elegans OX=6239 GN=rpl-10 PE=3 SV=1	8	2	6	2	24.7	rpl-10	45589.8	154338	75866.9	70412.6	111853	68106.9	49773.9	50911.1	97616.6	44610	37778.9	60048.6
High	Master Protein	Q19869	60S ribosomal protein L26 OS=Caenorhabditis elegans OX=6239 GN=rpl-26 PE=3 SV=1	13	2	6	2	16.1	rpl-26		124644	88449.7	88185.1	103622	56740.7	75106.1	83633.5	202938	75360.8	63856.5	83494.5
High	Master Protein	Q17832	ViGiLN homolog OS=Caenorhabditis elegans OX=6239 GN=vgln-1 PE=1 SV=2	2	3	6	3	134.3	vgln-1	97921.9	189634	109767	149113	148491	133355	93121.3	116577	174174	79261.3	96140.2	94230.7
High	Master Protein	Q19053	Cuticlin-4 OS=Caenorhabditis elegans OX=6239 GN=cut-4 PE=2 SV=2	6	2	6	2	55.8	cut-4	9001	21195.3	10731.8							17757.7	11243.7	20685.9
High	Master Protein	A3QMC5	60S ribosomal protein L34 OS=Caenorhabditis elegans OX=6239 GN=rpl-34 PE=1 SV=1	25	3	6	3	12.7	rpl-34	79085.3	355416	158256	226535	305051	192034	152830	186876	470889	146367	128197	147930
High	Master Protein	P41996	Chondroitin proteoglycan-2 OS=Caenorhabditis elegans OX=6239 GN=cpg-2 PE=1 SV=3	3	2	6	2	53.6	cpg-2	98140.8	209076	42906.3	118132	107308	46140	121657	148871	180419	55670.7	47020.8	72648
High	Master Protein	P34446	Integrin alpha pat-2 OS=Caenorhabditis elegans OX=6239 GN=pat-2 PE=1 SV=1	2	2	6	2	135.9	pat-2	14435.2	128915	16282.2	26382.2	61227.2	83219.9	48862	47554.4	70560.3	39206.4	44045.7	141109
High	Master Protein	Q17971	Uncharacterized protein OS=Caenorhabditis elegans OX=6239 GN=C14C10.5 PE=1 SV=1	2	3	6	3	219.7		103726	215185	60951.1	122676	176534	112415	56606.3	71943.9	134228	53567.3	49862.7	69360.3
High	Master Protein	P46502	Probable 26S proteasome regulatory subunit 6B OS=Caenorhabditis elegans OX=6239 GN=rpt-3 PE=3 SV=1	5	2	6	2	46.3	rpt-3	49042.7	168111	62378.6	116412	167883	156671	63057.7	77341.9	127901	52460.9	74737.4	102161
High	Master Protein	Q6A2D2	Uncharacterized protein OS=Caenorhabditis elegans OX=6239 GN=hpo-34 PE=1 SV=1	1	2	5	2	164.8	hpo-34	62270.1	136510	73319.5	76326.4	115514	84073.9	83842.1	57533.5	102679	10536	54044.9	74233.3
High	Master Protein	G5EBT5	Masculinisation Of Germline OS=Caenorhabditis elegans OX=6239 GN=mog-3 PE=1 SV=1	5	2	5	2	52.8	mog-3	10601.9	138544	51481.6	41690.8	64900.5		70302.3	76635.1	52055.4	88658.5	74417.3	69568.3
High	Master Protein	Q20970	Methionine--tRNA ligase, cytoplasmic OS=Caenorhabditis elegans OX=6239 GN=mars-1 PE=3 SV=1	4	3	5	3	101.6	mars-1	51891.8	114716	39959.4	43907.6	76880.8	49922.5	30044.9	55534.5	111133	35239.7	53660.4	51729.4
High	Master Protein	G4SLH0	Titin homolog OS=Caenorhabditis elegans OX=6239 GN=ttn-1 PE=1 SV=2	3	2	5	2	2055.5	ttn-1	22807.2	59029	35990	12581.7	36090.7		35647.7	4690.11	8174.04	27366.9	6999.27	20099.8
High	Master Protein	A0A061AJI9	Laminin-like protein epi-1 OS=Caenorhabditis elegans OX=6239 GN=epi-1 PE=1 SV=1	1	3	5	3	409	epi-1	57756.5	154846	50279.9	27035	73425.5	67418.7	74952.3	77027.3	132684	42264.6	75965.7	100517
High	Master Protein	P46561	ATP synthase subunit beta, mitochondrial OS=Caenorhabditis elegans OX=6239 GN=atp-2 PE=1 SV=2	7	3	5	3	57.5	atp-2	129283	249505	83942.5	95361.6	115757	90604.7	56954.5	416886	200377	76821.2	78220.1	69900.3
High	Master Protein	H2L049	Uncharacterized protein OS=Caenorhabditis elegans OX=6239 GN=CELE_F46H5.7 PE=1 SV=2	4	2	5	2	65		44977.3	90605	41502.9	56326.5	54587.8	40418.2	18534.9	35399.5	23286.8	21925.9	21452.3	24411.6
High	Master Protein	Q23495	HEAT repeat-containing protein 1 homolog OS=Caenorhabditis elegans OX=6239 GN=toe-1 PE=3 SV=1	2	4	5	4	185.1	toe-1	84703.7	325465	123673	184220	209081	164723	130375	133291	236114	97958.9	90569	89710.1
High	Master Protein	Q20228	40S ribosomal protein S9 OS=Caenorhabditis elegans OX=6239 GN=rps-9 PE=3 SV=1	10	2	5	2	21.9	rps-9	136792	362459	49688.2	155909	204604	121220	87284	86552	259247	71426.1	71247.8	85102.7
High	Master Protein	Q18983	ECm29 Proteasome adaptor and Scaffold OS=Caenorhabditis elegans OX=6239 GN=ecps-1 PE=1 SV=3	2	3	4	3	200.7	ecps-1	37827.7	49635.5	12652.9	11982.9	48633.7	19061.5	13699.3	25147.7	52757.7	14219.3	14994.4
High	Master Protein	O01590	ACaD (ACAD, acyl-CoA Dehydrogenase) Sequence homolog OS=Caenorhabditis elegans OX=6239 GN=acds-10 PE=1 SV=2	3	3	4	3	111.6	acds-10	25764.1				24618	13835.3	10721.3	13060.6	37006.9	9732.42	17815.7	11869
High	Master Protein	H2KYE0	Nicotinic receptor-associated protein 4 OS=Caenorhabditis elegans OX=6239 GN=nra-4 PE=1 SV=1	2	2	4	2	121.8	nra-4	39385.1	83985.7	34490.7	33030	46724.4	28722.2	26195.3	21114	44472	28846.1	36711.2	24928.9
High	Master Protein	K8FE02	IMP Homolog OS=Caenorhabditis elegans OX=6239 GN=imph-1 PE=1 SV=1	3	2	4	2	94.5	imph-1	41392.2	93678.7	54415.7	64404.1	84978	72260.5	58295.5	61313.1	79873.4	44321.6	72777.5	49416.4
High	Master Protein	Q19813	Col_cuticle_N domain-containing protein OS=Caenorhabditis elegans OX=6239 GN=col-140 PE=1 SV=1	10	2	4	2	28.7	col-140	11873.5	43073.2	19354.4	7612.87	12725.4	10742.6	6625.8					30499.3
High	Master Protein	O45012	Nop domain-containing protein OS=Caenorhabditis elegans OX=6239 GN=nol-58 PE=1 SV=1	7	3	4	3	54.6	nol-58	87552	128529	61365.5	117358	98352.8	96452.6	41121.2	86010	118991	39338.3	47738.3	24352.1
High	Master Protein	Q27493	DNA-directed RNA polymerase subunit beta OS=Caenorhabditis elegans OX=6239 GN=rpoa-2 PE=1 SV=1	2	2	4	2	127	rpoa-2	25669.9	83487.1	13825.3	24885.7	54345.2	49310.5	12972.3	89215.1	156936	54950.1	68471.6	28049.5
High	Master Protein	Q21086	Guanine nucleotide-binding protein-like 3 homolog OS=Caenorhabditis elegans OX=6239 GN=nst-1 PE=3 SV=1	6	3	4	3	62.3	nst-1	20082.2	97991.4	51216.8	86751.2	92427.9	60078.8	16023.9	17425.5	54245.8	22416.5	30589.5	26511
High	Master Protein	Q19130	Glutamine--fructose-6-phosphate transaminase (isomerizing) OS=Caenorhabditis elegans OX=6239 GN=gfat-1 PE=1 SV=1	3	2	4	2	81	gfat-1	67751.5	117040	57878	87601.9	76350.1	59405.3	38026.1	43801.2	66412.7	25026.4	24366.8	11882.4
High	Master Protein	Q23500	Cytoplasmic aconitate hydratase OS=Caenorhabditis elegans OX=6239 GN=aco-1 PE=1 SV=1	3	2	4	2	96.6	aco-1	53444.7	106883	25550.2	44960.2	58374.1	40938.2	28937.1	40421	28617.8	9294.28	32230.8	13518.4
High	Master Protein	Q22620	Prolyl-tRNA synthetase OS=Caenorhabditis elegans OX=6239 GN=pars-1 PE=1 SV=1	4	2	4	2	65.8	pars-1	120299	185195	49323.1	108006	149357	38178.1	54221	69546.3	32130.4	62745.6	72847	73360
High	Master Protein	K8ESK9	Coronin-7 OS=Caenorhabditis elegans OX=6239 GN=pod-1 PE=1 SV=1	2	2	4	2	124.5	pod-1	66343.7	123729	81428.1	99871.5	100788	66410.1	61985.6	87251.7	132181	65274.1	71458.9	67033.4
High	Master Protein	G5EGA4	Endostatin domain-containing protein OS=Caenorhabditis elegans OX=6239 GN=cle-1 PE=1 SV=1	2	2	3	2	128.3	cle-1		29499.3	11482	18043.1	10570.4	14647.2	11710.9	13771.7	17495		9546.76
High	Master Protein	P91871	3-oxoacyl-[acyl-carrier-protein] reductase OS=Caenorhabditis elegans OX=6239 GN=fasn-1 PE=1 SV=2	1	3	3	3	289	fasn-1	43137.4	37907.8	25050	21224.3	21333			13891.1		11128.2
High	Master Protein	Q19371	Yeast SEC homolog OS=Caenorhabditis elegans OX=6239 GN=sec-24.1 PE=1 SV=1	2	2	3	2	121	sec-24.1	52125.8	90651.6	55798.7	53041.8	53732.2	41689.4	38981.7	195042	57529.6	30498.7	48719.2	46281.5
High	Master Protein	Q966L6	Nkap_C domain-containing protein OS=Caenorhabditis elegans OX=6239 GN=let-504 PE=1 SV=1	4	2	3	2	59	let-504	11966.7	114909	61532.7	37186.3	55530.5		69334.8	79323.5	38347	80532.8	110169	64542.5
High	Master Protein	Q965V4	Exportin-2 OS=Caenorhabditis elegans OX=6239 GN=xpo-2 PE=1 SV=1	2	2	3	2	104.8	xpo-2	65631.2	159856	70532.7	71568.5	86545.1	71925.2	54655.4	62494.7	72366	25572.4	57759.2	53056.4
High	Master Protein	Q9BKU5	60S ribosomal protein L27a OS=Caenorhabditis elegans OX=6239 GN=CELE_Y37E3.8 PE=1 SV=1	13	2	3	2	16.2		360662	276226	95172.5	154013	227163	88662.6	88414.9	130193	390253	115599	128659	119110
High	Master Protein	Q9U2A8	60S ribosomal protein L37a OS=Caenorhabditis elegans OX=6239 GN=rpl-43 PE=3 SV=3	29	2	3	2	10.1	rpl-43		56591.1	14390.9	28729.1	30205.3	24878.7	19615.6	22542.3	63034.2	18818.1	12705.6	25060.1
High	Master Protein	H2KYR1	HABP4_PAI-RBP1 domain-containing protein OS=Caenorhabditis elegans OX=6239 GN=vig-1 PE=1 SV=1	7	2	3	2	40.4	vig-1	32197.5	117949	32878.1	51802	52498.7	23449	49477.3	47321.1	117038	36501.2	71175.3	71517.4
High	Master Protein	O18158	UDP-N-acetylglucosamine--peptide N-acetylglucosaminyltransferase OS=Caenorhabditis elegans OX=6239 GN=ogt-1 PE=1 SV=2	2	2	2	2	127.9	ogt-1	49998.6	99619.6	51695	61566.6	62398	54967.6	26055.4	32671.8	42252.1	33046	30295.2	29971.9
High	Master Protein	Q95XY4	Nucleolar protein 6 OS=Caenorhabditis elegans OX=6239 GN=nol-6 PE=1 SV=4	2	2	2	2	118.1	nol-6	61879.4	106633	42869.4	41604.7	66185.3	48945.5	21290.1	27457.7	82098.2	19527.5	30014.9
High	Master Protein	Q9N599	Proteasome subunit alpha type-4 OS=Caenorhabditis elegans OX=6239 GN=pas-3 PE=3 SV=2	7	2	2	2	28.3	pas-3	21909.4	43479.6	27947.1	19962.1	25889.3	18726.6			64791.9
High	Master Protein	B2FDA8	Structural maintenance of chromosomes protein 3 OS=Caenorhabditis elegans OX=6239 GN=smc-3 PE=1 SV=1	2	2	2	2	146.4	smc-3	23894.5	64183.3	23121.4	39323.9	18562.7	38495.3	22842.9	28462.2	56899.9	19054	25661	25518
High	Master Protein	O01868	60S ribosomal protein L24 OS=Caenorhabditis elegans OX=6239 GN=rpl-24.1 PE=3 SV=1	13	2	2	2	17.8	rpl-24.1	86848.7	368268	89669.9	188801	267010	148239	149224	167015	556271	156101	152654	169148
High	Master Protein	Q19877	40S ribosomal protein S23 OS=Caenorhabditis elegans OX=6239 GN=rps-23 PE=3 SV=1	16	2	2	2	15.9	rps-23	18175.9	76246.3	16960.1	33159.3	44670.2	38799.6	37339.1	43421.7	182108	43974.9	44148.6	48706.2
High	Master Protein	Q23150	Col_cuticle_N domain-containing protein OS=Caenorhabditis elegans OX=6239 GN=col-181 PE=1 SV=2	3	1	71	1	33.2	col-181	729221	3.07448e+06	539730	651836	882571	677933	764783	642236	1.12921e+06	877530	1.23551e+06	2.81198e+06
High	Master Protein	P91250	Col_cuticle_N domain-containing protein OS=Caenorhabditis elegans OX=6239 GN=col-73 PE=1 SV=1	4	1	56	1	28.2	col-73	1.00541e+06	6.92423e+06	770274	1.47107e+06	1.68908e+06	2.34188e+06	1.34671e+06	1.60313e+06	2.92683e+06	2.21196e+06	3.46012e+06	8.1969e+06
High	Master Protein	Q9XWR2	Col_cuticle_N domain-containing protein OS=Caenorhabditis elegans OX=6239 GN=col-120 PE=1 SV=1	3	1	43	1	30.9	col-120	216977	1.42081e+06	239255	244403	345593	309477	125157	101794	151161	161654	246549	710830
High	Master Protein	P34640	Probable ATP-dependent RNA helicase DDX55 homolog OS=Caenorhabditis elegans OX=6239 GN=ZK512.2 PE=3 SV=2	2	1	43	1	65.8		2.50301e+07	3.69331e+07	5.24428e+07	1.68667e+07	2.70314e+07	1.63438e+07	2.06787e+07	1.40182e+07	2.03953e+07	2.07218e+07	24337949	3.75045e+07
High	Master Protein	O62432	Col_cuticle_N domain-containing protein OS=Caenorhabditis elegans OX=6239 GN=dpy-4 PE=1 SV=1	4	1	31	1	28.8	dpy-4	601127	2.47242e+06	1.21578e+06	968112	1337721	1.10888e+06	447252	562571	530192	560096	443919	2.02597e+06
High	Master Protein	Q8MXT6	Col_cuticle_N domain-containing protein OS=Caenorhabditis elegans OX=6239 GN=col-106 PE=1 SV=1	3	1	28	1	28.5	col-106	118545	507808	132850	137465	141044	92669	123470	98740.9	148798	116388	166104	393138
High	Master Protein	Q17626	SPerm CHromatin enriched OS=Caenorhabditis elegans OX=6239 GN=spch-1 PE=1 SV=1	7	1	24	1	22.4	spch-1	73931.5	769604	140339	396601	314181	24056.9	285162	257680	221949	252336	142053	147979
High	Master Protein	P91020	Aldo_ket_red domain-containing protein OS=Caenorhabditis elegans OX=6239 GN=C07D8.6 PE=1 SV=1	2	1	22	1	35.2		291484	561957	224891	539200	406618	337994	313164	315037	419468	223265	261451	345681
High	Master Protein	P18833	Cuticle collagen 8 OS=Caenorhabditis elegans OX=6239 GN=col-8 PE=3 SV=2	6	1	21	1	28.1	col-8	162676	938230	238555	175172	259326	199624	208605	191600	309659	140944	161929	726011
High	Master Protein	J7SA65	Histone H2A OS=Caenorhabditis elegans OX=6239 GN=his-57 PE=3 SV=1	6	1	21	1	15.8	his-57	164104	457695	110099	206626	197520	183132	178062	293668	903110	144251	1694627	123204
High	Master Protein	K7ZUH9	Histone H3 OS=Caenorhabditis elegans OX=6239 GN=his-40 PE=1 SV=1	5	1	17	1	15.3	his-40	244712	451963	137475	240145	253592	162670	274636	658132	1.59872e+06	280558	1.92643e+06	212757
High	Master Protein	Q19162	60S ribosomal protein L11-2 OS=Caenorhabditis elegans OX=6239 GN=rpl-11.2 PE=3 SV=1	7	1	16	1	22.8	rpl-11.2	106523	254065	48025.6	117214	131735	115422	90734.8	109431	239812	66972.3	68291.4	71554.8
High	Master Protein	Q20206	40S ribosomal protein S11 OS=Caenorhabditis elegans OX=6239 GN=rps-11 PE=1 SV=1	6	1	15	1	17.7	rps-11	183479	569805	254366	324885	210691	226878	147889	184966	328645	138187	159979	195307
Medium	Master Protein	P18834	Cuticle collagen 14 OS=Caenorhabditis elegans OX=6239 GN=col-14 PE=3 SV=2	2	1	15	1	35.1	col-14	230216	958952	354257	254445	361259	244359	147391	156349	193351	188656	418305	656088
High	Master Protein	P52821	40S ribosomal protein S25 OS=Caenorhabditis elegans OX=6239 GN=rps-25 PE=3 SV=1	9	1	14	1	12.9	rps-25	61626.7	180737	47408	87986.9	118960	71082.8	62800.1	64265.2	147943	40772.9	48622.9	50220.3
High	Master Protein	P34662	60S ribosomal protein L35 OS=Caenorhabditis elegans OX=6239 GN=rpl-35 PE=3 SV=1	8	1	14	1	14.2	rpl-35	159611	440023	164822	221680	295208	184923	176419	230600	369934	168808	169323	237635
High	Master Protein	O45499	40S ribosomal protein S26 OS=Caenorhabditis elegans OX=6239 GN=rps-26 PE=3 SV=1	8	1	13	1	13.2	rps-26	145809	477874	198112	161625	220740	146173	149456	219922	608600	210611	239869	243689
High	Master Protein	Q18508	Protein mel-28 OS=Caenorhabditis elegans OX=6239 GN=mel-28 PE=1 SV=2	0	1	12	1	200.7	mel-28	2.75744e+06	6.13428e+06	2.27635e+06	1.82652e+06	2.24046e+06	1.36019e+06	1.86509e+06	4.28877e+06		4677097	1.37428e+06	1885401
High	Master Protein	Q09455	Cuticle collagen 39 OS=Caenorhabditis elegans OX=6239 GN=col-39 PE=3 SV=1	3	1	12	1	31.6	col-39	54920.6	337987	77665.7	46920.5	92843.3	29489	83584.9	70100.9	98740.8	145431	188415	309844
High	Master Protein	Q9N4I4	60S ribosomal protein L10a OS=Caenorhabditis elegans OX=6239 GN=rpl-1 PE=3 SV=1	4	1	12	1	24.1	rpl-1	362279	464175	147011	323269	270904	187179	177325	211644	286714	138924	172830	177136
High	Master Protein	P91274	Col_cuticle_N domain-containing protein OS=Caenorhabditis elegans OX=6239 GN=col-58 PE=1 SV=2	5	1	11	1	28.9	col-58	14617.3	119481	19834.9	21554.2	22749.4	19901.8	19489	18931.3	22161.9	38265.6	24007.9	95562.7
High	Master Protein	H2KYV3	Uncharacterized protein OS=Caenorhabditis elegans OX=6239 GN=C18B2.5 PE=1 SV=1	2	1	11	1	77.6		32465.3	59445.2	25239.9	42660.6	52120.5	40886.2	28999.2	26141.9	33450.2		33700.1	19284.3
High	Master Protein	Q304E5	Guanyl-specific ribonuclease pgl-1 OS=Caenorhabditis elegans OX=6239 GN=pgl-1 PE=1 SV=1	1	1	10	1	83.4	pgl-1	26329.2	63210.4	11008.4	24882.8	28097.2	28438.6	26851.4	34881.8	40831.7	14450.4	32868.7	27388.2
High	Master Protein	P48162	60S ribosomal protein L23a 1 OS=Caenorhabditis elegans OX=6239 GN=rpl-25.1 PE=3 SV=1	7	1	10	1	16.7	rpl-25.1	64507.5	155937	65375.4	99130.4	115200	67488.7	69397	70046.9	142318	59595.5	55433.5	68967.7
Medium	Master Protein	Q09216	Putative endoplasmic reticulum metallopeptidase 1-A OS=Caenorhabditis elegans OX=6239 GN=B0495.7 PE=1 SV=2	1	1	10	1	102.1		228615	377392	456367	306719	317875	186965	198397	153334	259651	248193	316630	353440
High	Master Protein	Q21351	Ras-Gtpase-activating protein SH3 (Three) domain-Binding Protein OS=Caenorhabditis elegans OX=6239 GN=gtbp-1 PE=1 SV=2	3	1	10	1	52.4	gtbp-1	30567.2	40356	28290.1	25613.6	31654.2	24231.8	10896.7	12082.8	20796.1	7954.2	12205	12250.4
High	Master Protein	O01904	Col_cuticle_N domain-containing protein OS=Caenorhabditis elegans OX=6239 GN=bli-2 PE=1 SV=1	4	1	9	1	31.5	bli-2	25523.8	119806	61730.7	28884.6	58637.3	31774.2	32392.9	32923	23222.4	59320	46931.9	128886
High	Master Protein	Q966L9	ATP-dependent RNA helicase glh-2 OS=Caenorhabditis elegans OX=6239 GN=glh-2 PE=1 SV=1	1	1	9	1	100.3	glh-2	74159.1	161403	93382	88919.2	99259.4	52510.8	44597	44978.6	83922.6	30022.3	48831.8	47706.4
High	Master Protein	Q9U332	60S ribosomal protein L31 OS=Caenorhabditis elegans OX=6239 GN=rpl-31 PE=3 SV=1	7	1	8	1	14.3	rpl-31	63753.6	305762	118113	135060	194017	124579	68965.4	86370.3	140694	61148.3	52922.1	67869.1
High	Master Protein	A0A2C9C3L5	Cytochrome b-c1 complex subunit 1, mitochondrial OS=Caenorhabditis elegans OX=6239 GN=ucr-1 PE=1 SV=1	3	1	8	1	51.9	ucr-1	29364.5	44421.9	37963.3	45526.4	47864.9	33850	14433.8	21450	17208	9663.22	12545	17391.4
High	Master Protein	Q965K2	RNA helicase OS=Caenorhabditis elegans OX=6239 GN=ddx-46 PE=1 SV=1	1	1	8	1	109.8	ddx-46	5654.63	36115.4	15064	33621.9	33056.8	28676.7	20148.6	23832.4	44456.4	14613.7	15164.6
High	Master Protein	G5EEM5	Zygote defective protein 9 OS=Caenorhabditis elegans OX=6239 GN=zyg-9 PE=1 SV=1	1	1	8	1	156.1	zyg-9	18291.6	39404.8	11522.1		21236.8	14635.4	16905.9	20200.2	38778.4	13346.7	11874.1	13388.4
High	Master Protein	O17570	60S ribosomal protein L38 OS=Caenorhabditis elegans OX=6239 GN=rpl-38 PE=3 SV=2	14	1	8	1	8.1	rpl-38	74651.8	194285	60624.7	37162.5	43859.4	47607	56618.7	42738.6	36714	33467.2	29145	15920.3
High	Master Protein	Q19455	Uncharacterized protein OS=Caenorhabditis elegans OX=6239 GN=CELE_F14D7.3 PE=4 SV=2	32	1	8	1	7.5		34288.3	132826	99051.5	47216	56464.4	48312.7	18646.7	22888.2	24561.6	36291.1	30414	148949
High	Master Protein	P91306	CSD domain-containing protein OS=Caenorhabditis elegans OX=6239 GN=cey-2 PE=1 SV=1	4	1	8	1	29.4	cey-2		62028.6	33006.1	64324	66975.1	39845.7	28603.6	28781.2	39194.1		14097.3	25980.4
High	Master Protein	Q17956	Uncharacterized protein OS=Caenorhabditis elegans OX=6239 GN=C14A4.9 PE=1 SV=1	10	1	8	1	15.7		23864.4	121457	38337.7	12466.8	26280.1	21614.7	23453.2	23785.8	28410.4	42103.5	33189.7	60186.7
High	Master Protein	Q9N4U2	Col_cuticle_N domain-containing protein OS=Caenorhabditis elegans OX=6239 GN=col-71 PE=1 SV=1	2	1	8	1	37	col-71	55758.5	405715		64932.5	56228.7	36329.8	116603	122896	227980	334232	458066	685963
High	Master Protein	H9G2Z8	BPI2 domain-containing protein OS=Caenorhabditis elegans OX=6239 GN=CELE_F10D11.6 PE=1 SV=1	1	1	8	1	86.5		40992.1	209837	38364.8	24071.7	32132.2	15089.6	27004.2	26259.9	32526.1	77431.6	40233.5	72887.8
High	Master Protein	A0A3P6MY87	Ground-like domain-containing protein OS=Caenorhabditis elegans OX=6239 GN=grd-6 PE=1 SV=1	2	1	7	1	69.4	grd-6	51854.5	292549	160815	22037.7	52340.2	9730.9	50856.1	45131.6	54560.5	100044	66318.2	115890
Medium	Master Protein	O62185	PWI domain-containing protein OS=Caenorhabditis elegans OX=6239 GN=rsr-1 PE=1 SV=3	1	1	7	1	68.1	rsr-1	50127	449886	183803	141566	151531	17486.1	189806	190034	181642	193768	341894	175886
Medium	Master Protein	D0Z5N4	Eukaryotic translation initiation factor 2-alpha kinase gcn-2 OS=Caenorhabditis elegans OX=6239 GN=gcn-2 PE=1 SV=2	0	1	7	1	191.1	gcn-2	1.46529e+06	1808452	1.05259e+06	1.78184e+06	1.7099e+06	1.28726e+06	939698	980367	1866904	601389	825203	928638
High	Master Protein	Q93725	NEDD8 OS=Caenorhabditis elegans OX=6239 GN=ned-8 PE=1 SV=1	12	1	6	1	8.6	ned-8	33506.2	59488.7	40210.2	40587.3	35766.3	28237.7	18513.5	22743.8			15960.7
High	Master Protein	Q20585	26S proteasome non-ATPase regulatory subunit 6 OS=Caenorhabditis elegans OX=6239 GN=rpn-7 PE=2 SV=1	3	1	6	1	47.6	rpn-7	41052.2	125595	25817.3	76806	73871.2	63936.5	19418.7	18914.7	32173.9	13077.9	21601.1	17873.6
High	Master Protein	Q93761	Uncharacterized oxidoreductase F53C11.3 OS=Caenorhabditis elegans OX=6239 GN=F53C11.3 PE=3 SV=1	4	1	6	1	33.4		132538	224582	88997.4	134200	116147	103607	113154	123342	162792	84255.3	74431.7	102542
High	Master Protein	Q18048	Uncharacterized protein OS=Caenorhabditis elegans OX=6239 GN=C16E9.1 PE=1 SV=2	2	1	6	1	61.9		38805.7	145092	19662.3	27069.2	26806.3		48393.2	34325.7	60240.1	56677.2	36758.5	141317
High	Master Protein	Q9XUE3	RSD-2 domain-containing protein OS=Caenorhabditis elegans OX=6239 GN=rsd-2 PE=1 SV=2	1	1	5	1	148.6	rsd-2	18384.5	44321.5		26791.3	34736.7	31962.8	11909.2			12684.4	10359.5	14059.6
High	Master Protein	P41883	Uncharacterized protein F37A4.5 OS=Caenorhabditis elegans OX=6239 GN=F37A4.5 PE=3 SV=1	4	1	5	1	35.8		31023.3	51743.9	30196.6	55921.9	46793	38158.8		21564.2	22491.1	7824.95	11636.4	15432
High	Master Protein	Q9TYV5	26S rRNA (cytosine-C(5))-methyltransferase nsun-1 OS=Caenorhabditis elegans OX=6239 GN=nsun-1 PE=1 SV=2	2	1	5	1	73.9	nsun-1		67792.5	35232.7	35271.2	46519.5	44126.6	25499.4	26184.5	14249.2	6014.62	10598	8958.97
High	Master Protein	Q20168	Probable coatomer subunit beta' OS=Caenorhabditis elegans OX=6239 GN=copb-2 PE=3 SV=3	1	1	5	1	111	copb-2	59346.1	200459	68776.4	80485.1	71212.5	65396	45285.5	62232.5	62243.4	39768.1	52649.2	48526.3
High	Master Protein	Q22716	60S ribosomal protein L32 OS=Caenorhabditis elegans OX=6239 GN=rpl-32 PE=1 SV=1	5	1	5	1	15.5	rpl-32	166287	318630	92750	141407	157845	92345	115415	140858	321779	95101.1	81847.3	102012
High	Master Protein	Q1XFY9	40S ribosomal protein S24 OS=Caenorhabditis elegans OX=6239 GN=rps-24 PE=1 SV=1	11	1	5	1	14.9	rps-24		42061.1		26336.1	54237.5	21114.2	16707.4	13641.5	89985.5	15953.2	10727.8	13366.5
High	Master Protein	P90868	Proteasome subunit beta OS=Caenorhabditis elegans OX=6239 GN=pbs-7 PE=1 SV=2	4	1	5	1	26.7	pbs-7		86452.6	56435	51593.4	71305.4	53169.7	37103.6	38888.1	46159.8	33858.4	16547.9
Medium	Master Protein	P54871	Hydroxymethylglutaryl-CoA synthase OS=Caenorhabditis elegans OX=6239 GN=hmgs-1 PE=1 SV=2	3	1	5	1	51.4	hmgs-1	583507	3365818	1.62853e+06	389960	620032	453200	842665	587056	1.35856e+06	1.63604e+06	1.48829e+06	2.36113e+06
High	Master Protein	P20630	Cuticle collagen 12 OS=Caenorhabditis elegans OX=6239 GN=col-12 PE=3 SV=1	3	1	5	1	30.1	col-12	27864.5	158405	37313.5	37290.1	45101.9		18426.4		18307.4	30913.6	42711.4	68412.4
High	Master Protein	O61209	Uncharacterized protein OS=Caenorhabditis elegans OX=6239 GN=CELE_H17B01.2 PE=4 SV=2	2	1	5	1	47.7		44472.2	151844		53724.5	30881.9	5942.82	18361.2	20117.2	25771.9	31192.7	17268.1	32413.6
Medium	Master Protein	O44154	Uncharacterized protein OS=Caenorhabditis elegans OX=6239 GN=C49A9.2 PE=1 SV=1	2	1	4	1	64.7		12023.6	26574.4	12979.5				8969.74	11720.1	11358.6	12997.4	12684.2	13736.7
High	Master Protein	Q19324	PCI domain-containing protein OS=Caenorhabditis elegans OX=6239 GN=rpn-5 PE=1 SV=1	2	1	4	1	56.4	rpn-5	49416.9	121521	38213.9	74931.8	82415.4	55109.7	27682.1	26481.5	36989.4	20191.2	28449.2	32589.4
High	Master Protein	A0A5E4LXR0	Non-muscle MYosin OS=Caenorhabditis elegans OX=6239 GN=nmy-1 PE=1 SV=1	1	1	4	1	228.4	nmy-1	47148.4	67442.4	56317	30741.6	46840.6	31208.8	26222.5	28961.3	40965	20637.4	24643.9	23470.8
High	Master Protein	P12114	Cuticle collagen sqt-1 OS=Caenorhabditis elegans OX=6239 GN=sqt-1 PE=3 SV=2	3	1	4	1	32.8	sqt-1	28818.2	59300	36694.7	14177.1	16345.9		9831.8	11693.3	27194.2	35300.4	23617.7	32008.7
High	Master Protein	O61742	26S proteasome non-ATPase regulatory subunit 4 OS=Caenorhabditis elegans OX=6239 GN=rpn-10 PE=2 SV=2	2	1	4	1	37.3	rpn-10	23545.8	53465.7	151060	14104.2	50471.3	15725.2	23728.7	6631.66	14969.1	18038.5	42841.6	40633.3
High	Master Protein	Q7JMS7	Uncharacterized protein OS=Caenorhabditis elegans OX=6239 GN=CELE_F40F12.3 PE=4 SV=2	9	1	4	1	36.3										115076	96563.3	63112.3
Medium	Master Protein	Q21179	Zinc metalloproteinase nas-18 OS=Caenorhabditis elegans OX=6239 GN=nas-18 PE=3 SV=1	3	1	4	1	46.2	nas-18	131036	125013	25811.6	22385	26186.2	38874.9	28729	29073.8	193690	39250.1	24171.3	33528.6
Medium	Master Protein	B1Q249	RBR-type E3 ubiquitin transferase OS=Caenorhabditis elegans OX=6239 GN=C17H11.6 PE=4 SV=2	1	1	4	1	97.8		174794	345954	314416	203549	171820	122654	158238	158227	195884	210843	169539	419628
High	Master Protein	O45391	Gamma-cystathionase OS=Caenorhabditis elegans OX=6239 GN=cth-1 PE=1 SV=1	3	1	4	1	42.9	cth-1	111456	191259	123017	159101	130191	107844	50699.5	77114.6	87074.4	29551.9	63258.7	49261.1
High	Master Protein	G4SPY0	Heterogeneous nuclear RibonucleoProtein U OS=Caenorhabditis elegans OX=6239 GN=hrpu-2 PE=1 SV=2	2	1	4	1	75.8	hrpu-2		86001.7	36125.6	45026.3	45657.7	29077.2	27703	33406.9	43756.9	12097	36763.8	28608.5
High	Master Protein	A0A131MBU3	Protein irg-7 OS=Caenorhabditis elegans OX=6239 GN=irg-7 PE=2 SV=1	1	1	3	1	243.6	irg-7	20403.8							41267.3	27843.4	14313		18908.2
High	Master Protein	A0A0K3AUM4	F-box/WD repeat-containing protein lin-23 OS=Caenorhabditis elegans OX=6239 GN=lin-23 PE=1 SV=1	2	1	3	1	76.1	lin-23	20666.9	20413.4	18355	17924.5	22818.6	14228.9	7299.84		8706.42			8722.83
Medium	Master Protein	Q19555	Cohesin subunit scc-3 OS=Caenorhabditis elegans OX=6239 GN=scc-3 PE=1 SV=1	1	1	3	1	124.7	scc-3	18030.5	47469.2	19338		26784.9	21482.9	12874.7	11960.1		15775.6	15729.5
High	Master Protein	Q19346	VWFA domain-containing protein OS=Caenorhabditis elegans OX=6239 GN=vwa-8 PE=1 SV=3	1	1	3	1	204	vwa-8	39328.9	56772.2	38599.2	29541.7	53790.6	31635.1	35137.2	30809.2	53171.8	26496.1	34418.1	29394
High	Master Protein	Q9N4F3	AP complex subunit beta OS=Caenorhabditis elegans OX=6239 GN=apb-1 PE=1 SV=2	1	1	3	1	105.2	apb-1	53719.5	77432.1	27832.5	36521.4	49904	35732.5	22433.7	26651.9	39229.7	10951.2	34924.3	24782.2
Medium	Master Protein	P34645	Uncharacterized protein ZK512.7 OS=Caenorhabditis elegans OX=6239 GN=ZK512.7 PE=4 SV=1	5	1	3	1	16			216575	67059.3		22916.1		41027.7	32801.7	40192.2	78575.8	40526.9	101473
High	Master Protein	G5EG33	EGF-like domain-containing protein OS=Caenorhabditis elegans OX=6239 GN=him-4 PE=1 SV=1	0	1	3	1	570.5	him-4	27025.7	53701.5		27946.3	22885.9	12658.7	18161.8	10153.2	29117.1	17071.5	12557.3	21532.5
Medium	Master Protein	P53588	Succinate--CoA ligase [ADP-forming] subunit beta, mitochondrial OS=Caenorhabditis elegans OX=6239 GN=suca-1 PE=3 SV=1	2	1	3	1	47.4	suca-1	30605.8	42338.2	18336.7	38720.4	47620.7	30228		34509.5	41065.8			29417.2
High	Master Protein	O01869	S10_plectin domain-containing protein OS=Caenorhabditis elegans OX=6239 GN=rps-10 PE=1 SV=1	9	1	3	1	16.9	rps-10	24727.6	37847.1	13203.1	23126.3	17543.1	13105.4	11374.4	12531.3	17167.7	8396.52	8529.45	6734.72
High	Master Protein	Q19749	Dihydrolipoyllysine-residue acetyltransferase component of pyruvate dehydrogenase complex, mitochondrial OS=Caenorhabditis elegans OX=6239 GN=dlat-1 PE=1 SV=1	2	1	3	1	53.4	dlat-1	42682.6	86246.9	37715.5	46429.2	50678.9	35776.5	32812.9	33264.7	41585.8	18265.2	25127	25736.4
Medium	Master Protein	Q23268	COesterase domain-containing protein OS=Caenorhabditis elegans OX=6239 GN=cest-2.3 PE=4 SV=2	2	1	3	1	75.5	cest-2.3	216537	236724	165598	60070.5	111807	208695	67920.8	93073.4	350737	71050.4	75076.2	156218
Medium	Master Protein	P41932	14-3-3-like protein 1 OS=Caenorhabditis elegans OX=6239 GN=par-5 PE=1 SV=2	3	1	3	1	28.2	par-5	109632	179608	124158	116352	81508.4	126933	117719	262830	355255	36163.4	158738	138826
High	Master Protein	Q95XJ0	Uncharacterized protein OS=Caenorhabditis elegans OX=6239 GN=CELE_Y69A2AR.18 PE=1 SV=1	4	1	3	1	32.4		67867.1	98953.7	38172	48202.4	53173.4	39265.5	26173.8	27759.6	38167.8	17857.8	24168.6	30400.3
Medium	Master Protein	O45599	Chitin-binding domain protein cbd-1 OS=Caenorhabditis elegans OX=6239 GN=cbd-1 PE=3 SV=2	1	1	3	1	144.1	cbd-1	22471	70801.8		24066		15074.8	26369.7	30771.4	34764.1	13372.3	13375.7
High	Master Protein	Q9U2D6	Calcineurin-interacting protein 2 OS=Caenorhabditis elegans OX=6239 GN=cnp-2 PE=1 SV=3	2	1	3	1	84.4	cnp-2		80486.4		37530.5	20962	16289.7	12105.9	8700.91	17461.7	10621.3	8043.94	10507.5
High	Master Protein	H2L040	MATH (Meprin-associated Traf homology) domain containing OS=Caenorhabditis elegans OX=6239 GN=math-34 PE=1 SV=2	4	1	2	1	58.5	math-34									126447			52707.4
High	Master Protein	Q22528	Uncharacterized protein OS=Caenorhabditis elegans OX=6239 GN=ekl-6 PE=1 SV=3	1	1	2	1	110.9	ekl-6	22219.2			11419.2	18344.3	16320	9162.26	8549.7	21568.6	6035.34	8799.77
High	Master Protein	Q27492	DNA-directed RNA polymerase subunit beta OS=Caenorhabditis elegans OX=6239 GN=rpc-2 PE=1 SV=2	1	1	2	1	129	rpc-2	24005.3	41953.3	14797.7	18863.2	22126.5	23548.6	16027	20000.8	32133	24209	20015.5	26072.7
Medium	Master Protein	Q17676	Uncharacterized protein OS=Caenorhabditis elegans OX=6239 GN=C05G5.2 PE=1 SV=1	1	1	2	1	73.8											33517.9	40936.4
High	Master Protein	O17990	Serpentine Receptor, class H OS=Caenorhabditis elegans OX=6239 GN=srh-52 PE=4 SV=1	2	1	2	1	39.6	srh-52	65009.7	44744.2	21587.9	15546.4	23373.5	17916.2	12168.5	27010.6	49290.5	16366.6	32470.3	17950.7
High	Master Protein	Q94010	Uncharacterized protein OS=Caenorhabditis elegans OX=6239 GN=CELE_T08G11.1 PE=1 SV=1	1	1	2	1	359.1		14781.1	20806.4	10305.5	15482.7	21717.1	14682	11175.2	8950.89		11191.5	9036.36	19618.1
High	Master Protein	Q22656	p-GlycoProtein related OS=Caenorhabditis elegans OX=6239 GN=pgp-6 PE=1 SV=3	1	1	2	1	140.9	pgp-6	18368.1	27971.4	7530.51	18562.7	25453.7	16605.5
High	Master Protein	Q9TXP0	40S ribosomal protein S27 OS=Caenorhabditis elegans OX=6239 GN=rps-27 PE=1 SV=3	10	1	2	1	9.3	rps-27	96780	202639	67243.1	79249	135773	93105.6	64203.8	72011.9	119611	61472.4	56319.6	70544.4
High	Master Protein	G5EBJ7	Fructose-bisphosphatase OS=Caenorhabditis elegans OX=6239 GN=fbp-1 PE=1 SV=1	2	1	2	1	37.2	fbp-1	53424.5	118217	38953.5
High	Master Protein	Q21106	DDB1- and CUL4-associated factor homolog 1 OS=Caenorhabditis elegans OX=6239 GN=dcaf-1 PE=3 SV=5	1	1	2	1	192.8	dcaf-1	14358.5	61147.5	21692.6	18030.5	19718.7	15224.6	5295.49	6223.71	12237	7461.77	7794.76	5490.55
High	Master Protein	P52819	60S ribosomal protein L22 OS=Caenorhabditis elegans OX=6239 GN=rpl-22 PE=1 SV=3	7	1	2	1	14.9	rpl-22	21313.2	82296.7	20119.7	36108.7	49470.3	34913.1	23050.3	19571.8	49063.2	17197	17491.2	24345.9
High	Master Protein	P50140	Chaperonin homolog Hsp-60, mitochondrial OS=Caenorhabditis elegans OX=6239 GN=hsp-60 PE=2 SV=2	3	1	2	1	60.1	hsp-60		29524.6		17695.8	23225.2	13462.7	14078	13175.5	34347	26533.3	17889.7	15730.9
Medium	Master Protein	Q21053	Vacuolar protein sorting-associated protein 35 OS=Caenorhabditis elegans OX=6239 GN=vps-35 PE=1 SV=3	1	1	2	1	93.8	vps-35		21060.3	7048.44		6632.36	7373.8					18669.4
High	Master Protein	Q10578	DNA-directed RNA polymerase II subunit RPB2 OS=Caenorhabditis elegans OX=6239 GN=rpb-2 PE=2 SV=2	1	1	2	1	134.8	rpb-2					20057.4	18438.8	15112.4		23989.8	10583.4	14233.6	18008.1
Medium	Master Protein	P90919	Uncharacterized protein OS=Caenorhabditis elegans OX=6239 GN=CELE_K07A12.1 PE=1 SV=3	1	1	2	1	74.9									886899	32485.1
High	Master Protein	G5EE80	Signal recognition particle 54 kDa protein OS=Caenorhabditis elegans OX=6239 GN=SRP54 PE=1 SV=1	3	1	2	1	54.9		18767.9	46987.8	10946.5	31074.4	20870.7	15962.6	12121.2	13175	15870	7707.33	9527.44	11973
High	Master Protein	P42168	Casein kinase I isoform alpha OS=Caenorhabditis elegans OX=6239 GN=kin-19 PE=3 SV=1	2	1	2	1	39	kin-19	59178.6	114786	42595.1	63783.4	82278.3	48336.7	31559.7	41110	59285.6	22354.8	22081.2	23151
Medium	Master Protein	Q09541	Tripeptidyl-peptidase 2 OS=Caenorhabditis elegans OX=6239 GN=tpp-2 PE=2 SV=1	1	1	2	1	151	tpp-2	8728.36	25115.8	17353.4	15863.8	19072	15448.5	4392.46	7490.86	12592.8
Medium	Master Protein	Q8MNV1	BRCT domain-containing protein OS=Caenorhabditis elegans OX=6239 GN=C18H2.5 PE=4 SV=2	1	1	2	1	137.4		263790	697241	224182	135149	165107	49493.8	115075	111550	214436	145176	109746	353632
High	Master Protein	Q8IU00	PUM-HD domain-containing protein OS=Caenorhabditis elegans OX=6239 GN=puf-11 PE=1 SV=1	2	1	2	1	57.1	puf-11	5514.27		33291.4	76325.4	65467.8	51551.9	21211.4	34607.1	37252.1	14448.9	19830.7	25031.1
High	Master Protein	O17680	Probable S-adenosylmethionine synthase 1 OS=Caenorhabditis elegans OX=6239 GN=sams-1 PE=1 SV=1	3	1	2	1	43.6	sams-1	43735.3		66523.1	114423	61613.1	50118.6	4710.25	22344.3	15873.2			13201.3
Medium	Master Protein	Q18231	40S ribosomal protein S30 OS=Caenorhabditis elegans OX=6239 GN=rps-30 PE=1 SV=1	8	1	2	1	14	rps-30	18054	49614.1	23817.6	25416.4	24305.4	11270.2	21873.5	33655	106044	24419.7	16156	16123
Medium	Master Protein	Q21824	Probable peroxiredoxin prdx-3 OS=Caenorhabditis elegans OX=6239 GN=prdx-3 PE=3 SV=1	3	1	2	1	24.9	prdx-3	68739	39513.6	25709.1		29215.6	17941.2		26422	75945			25832.2
Medium	Master Protein	P34369	Pre-mRNA-splicing factor 8 homolog OS=Caenorhabditis elegans OX=6239 GN=prp-8 PE=1 SV=1	0	1	2	1	271.9	prp-8	27183.2	42492.9	22343.3	26453.4	32377.7	24584.4	24852.2	35580.3	35939.7	18148.7	22911	30024
High	Master Protein	Q19853	Uncharacterized protein OS=Caenorhabditis elegans OX=6239 GN=CELE_F28B4.3 PE=1 SV=1	1	1	2	1	244.7		36647.9	65193.9		23770.2	29706.7	22186.3	15837.2	26173.2	35308.8	15760.5	12354.6	15663.2
High	Master Protein	O76371	26S protease regulatory subunit 6A OS=Caenorhabditis elegans OX=6239 GN=rpt-5 PE=1 SV=1	2	1	2	1	48.1	rpt-5	46429.5	50130.6		42451.9	57027.3	27276.8	10031.4	13875.2		10871.9	14075.5	13647.5
High	Master Protein	O45181	RRM domain-containing protein OS=Caenorhabditis elegans OX=6239 GN=nucl-1 PE=1 SV=1	1	1	2	1	86.8	nucl-1		254605	87664.5	152421	171832	116934	105993	125920	145351	50696.6	77772.7	102896
Medium	Master Protein	Q10454	Probable arginine kinase F46H5.3 OS=Caenorhabditis elegans OX=6239 GN=F46H5.3 PE=3 SV=2	2	1	2	1	44.1		10219.2			9598.29	18993	11407.6	8240.08	163904	15904	8297.86	6944.87	6602.53
Medium	Master Protein	Q7YTT8	Serpentine Receptor, class H OS=Caenorhabditis elegans OX=6239 GN=srh-287 PE=4 SV=1	2	1	2	1	37.6	srh-287	59448.1	111179	31895	45672.8	76115.4	48822.7	49346.3	68748.6	80464.1		34388.6	46211.3
Medium	Master Protein	Q9U2H4	FANCD2 (Fanconi's anemia defect) ortholog OS=Caenorhabditis elegans OX=6239 GN=fcd-2 PE=1 SV=3	2	1	1	1	164	fcd-2		31571.4	21596.2		18573.2					11523.8		23222.4
High	Master Protein	O44145	PERMeable eggshell OS=Caenorhabditis elegans OX=6239 GN=perm-2 PE=1 SV=2	5	1	1	1	22.4	perm-2	12568.9	57829.1	7508.1	13643.8	20886.1	8265.2	18897.2	35349.8	13115.2	6852.45
High	Master Protein	Q21827	G patch domain-containing protein 1 homolog OS=Caenorhabditis elegans OX=6239 GN=R07E5.1 PE=1 SV=1	1	1	1	1	92.6			114348	42844.8		38816.4	32260.1	36270.6	49708.2	43442.8	32582.2	64245.1
Medium	Master Protein	P90761	Putative stoned B-like protein OS=Caenorhabditis elegans OX=6239 GN=unc-41 PE=3 SV=2	1	1	1	1	189.7	unc-41		41552.7	24513		8090.8							21841.1
Medium	Master Protein	G5ECB4	Serine Rich Adhesion Protein-like OS=Caenorhabditis elegans OX=6239 GN=srap-1 PE=1 SV=2	0	1	1	1	364.2	srap-1		19872.1							21540.4	10580.5		22205.6
Medium	Master Protein	O16305	Calmodulin OS=Caenorhabditis elegans OX=6239 GN=cmd-1 PE=1 SV=3	5	1	1	1	16.8	cmd-1	34736.2	66366.6	24000.6	34679.2	30147.1	20539.1	21676.8	43348.7	99469	22159.5	67968.3	24940.1
High	Master Protein	Q10943	ADP-ribosylation factor 1-like 2 OS=Caenorhabditis elegans OX=6239 GN=arf-1.2 PE=2 SV=2	6	1	1	1	20.5	arf-1.2	18358.9			21633.6	18907.9	20162.5		22294.8	69590.1	27378	46688.3	16994.9
High	Master Protein	Q9GYJ3	PHAryngeal gland Toxin-related OS=Caenorhabditis elegans OX=6239 GN=phat-1 PE=1 SV=2	4	1	1	1	30.3	phat-1		24591.3	8528.54	5201.57
High	Master Protein	P91270	ADP/ATP translocase OS=Caenorhabditis elegans OX=6239 GN=CELE_F25B4.7 PE=1 SV=2	4	1	1	1	34									136532
High	Master Protein	P34600	WW domain-containing protein ZK1098.1 OS=Caenorhabditis elegans OX=6239 GN=ZK1098.1 PE=1 SV=2	2	1	1	1	84.6			42861.3	21214.4	22131.5	19216	10694.2	12698.5	11325.5			11988.2
Medium	Master Protein	P91914	60S ribosomal protein L27 OS=Caenorhabditis elegans OX=6239 GN=rpl-27 PE=2 SV=1	7	1	1	1	15.7	rpl-27	28981	74124.7		28585	28454.9	34571.8	18505	20171.1	40596.3	25453.7	19133.4	24001.1
High	Master Protein	H2L045	Tensin homolog OS=Caenorhabditis elegans OX=6239 GN=tns-1 PE=1 SV=2	1	1	1	1	151.3	tns-1		30276	12954.5	10721.1	12534.2	10501.3	8675.05	7322.89				12053.5
High	Master Protein	Q9N5S7	ThioredoXin Domain Containing protein homolog OS=Caenorhabditis elegans OX=6239 GN=txdc-12.2 PE=1 SV=1	5	1	1	1	30.2	txdc-12.2		14570.7			13496.7		11191.8		76903.5	22214.6	11032.4	8317.76
High	Master Protein	Q9GYR5	NADAR domain-containing protein OS=Caenorhabditis elegans OX=6239 GN=sna-3 PE=1 SV=1	2	1	1	1	106.6	sna-3	23241.3	33485.4	20828.1	18519.2	25772.8	17748.4	12062.5	12358.3	22640.4	8344.52	13115.6	7847.8
Medium	Master Protein	P55853	Small ubiquitin-related modifier OS=Caenorhabditis elegans OX=6239 GN=smo-1 PE=1 SV=1	10	1	1	1	10.2	smo-1	24336.5	46274.6	24606.1	32115.6	33774.4	36367
High	Master Protein	Q9BKU4	Mitochondrial prohibitin complex protein 1 OS=Caenorhabditis elegans OX=6239 GN=phb-1 PE=1 SV=1	5	1	1	1	30	phb-1	14598.7	38131.9	20868.2	19746.4	29234.2
High	Master Protein	A0A1C3NSL9	Apical junction molecule OS=Caenorhabditis elegans OX=6239 GN=ajm-1 PE=1 SV=1	1	1	1	1	193.3	ajm-1		45353.7		19716.2	15797.7	14681.3	13469.7
High	Master Protein	P34340	Putative cuticle collagen 90 OS=Caenorhabditis elegans OX=6239 GN=col-90 PE=3 SV=1	4	1	1	1	30.6	col-90	7565.19	76902	30399.6	7569.9	19399.5	4663.28				18504	17796.6	42885.8
High	Master Protein	B7WNA0	Pyruvate kinase OS=Caenorhabditis elegans OX=6239 GN=pyk-1 PE=1 SV=1	1	1	1	1	100.5	pyk-1	43250.8	45494.8	34095.4	25164	31768.9	33724.2	21821.1	21790.5	47434.9	17491.6	16777.6	26547
Medium	Master Protein	P34707	Protein skinhead-1 OS=Caenorhabditis elegans OX=6239 GN=skn-1 PE=1 SV=2	1	1	1	1	70.7	skn-1		38654	24832.5	37831.7	29770	26819		8320.57	10423.2	4374.34	5143.56	8728.8
Medium	Master Protein	A9Z1L3	Uncharacterized protein OS=Caenorhabditis elegans OX=6239 GN=C04G6.2 PE=4 SV=1	9	1	1	1	17.8			23400.1										13205.1
High	Master Protein	Q18943	Uncharacterized protein OS=Caenorhabditis elegans OX=6239 GN=CELE_D1054.10 PE=1 SV=1	5	1	1	1	20.6			41763.6	7288.25	9673.01	9956.29	6850.2	10666.6	22366.4
High	Master Protein	G5EFC1	RAB family OS=Caenorhabditis elegans OX=6239 GN=rab-8 PE=1 SV=1	5	1	1	1	24	rab-8			15448	21394.2	10637.7	71418.9	43411.4	72045	70968.6	44685.9	48078	33358.1
Medium	Master Protein	O62431	Probable glutamine--tRNA ligase OS=Caenorhabditis elegans OX=6239 GN=qars-1 PE=3 SV=1	1	1	1	1	88.2	qars-1	54078.1	90632	53758.1	51865.3	47894	26230	39141.3	54285.3	57169.2		33185.7	40142.6
High	Master Protein	A0A0K3AQT4	Uncharacterized protein OS=Caenorhabditis elegans OX=6239 GN=lev-11 PE=1 SV=1	3	1	1	1	33	lev-11								37975.4
Medium	Master Protein	P91026	SPerm CHromatin enriched OS=Caenorhabditis elegans OX=6239 GN=spch-2 PE=4 SV=1	7	1	1	1	22.9	spch-2	18795	35212		29935.9				11879.8	10587.2		10297.2
High	Master Protein	G5EFW3	SMAll OS=Caenorhabditis elegans OX=6239 GN=sma-1 PE=1 SV=1	0	1	1	1	481.5	sma-1	27809.6	55306.3	149110	22115.1	33538.8	13740.6	24855.7	17086.1	16530.7	32425.8	31658.9	64110.3
Medium	Master Protein	O01761	Muscle M-line assembly protein unc-89 OS=Caenorhabditis elegans OX=6239 GN=unc-89 PE=1 SV=3	0	1	1	1	893.7	unc-89	11577	21343.6	7869.34		16470.9	8149.47	12153.5	11018.8	17159.5	10070	6735.85	9545.94
Medium	Master Protein	Q86MI9	Uncharacterized protein OS=Caenorhabditis elegans OX=6239 GN=CELE_W05H9.4 PE=1 SV=1	1	1	1	1	90.6		127934								313467		101940
High	Master Protein	Q23628	Cuticle collagen lon-3 OS=Caenorhabditis elegans OX=6239 GN=lon-3 PE=2 SV=1	2	1	1	1	32.9	lon-3	91581.9	273986	91255.7	88383.3	75794	23512.8	59911.1	56855.4	75970.8	127217	146144	218538
Medium	Master Protein	O61792	MPN domain-containing protein OS=Caenorhabditis elegans OX=6239 GN=rpn-8 PE=1 SV=1	3	1	1	1	40.7	rpn-8	44818.5	68901.4	26774.6	63272.7	42399	40066.3	30203.7	25254.7	43828.1	18897.3	22560.7	21076.2
High	Master Protein	D0PV95	ATP-dependent RNA helicase laf-1 OS=Caenorhabditis elegans OX=6239 GN=laf-1 PE=1 SV=1	2	1	1	1	76.3	laf-1		54562.3	25946.6		32308.4			7298.77	5945.3
High	Master Protein	P37165	Ubiquitin-like protein 1-40S ribosomal protein S27a OS=Caenorhabditis elegans OX=6239 GN=ubl-1 PE=1 SV=2	12	1	1	1	18.1	ubl-1								7325.64	70447.7	21157.8	17078	19735.4
High	Master Protein	Q9XWT3	Uterine Lumin Expressed/locailized OS=Caenorhabditis elegans OX=6239 GN=ule-5 PE=1 SV=1	7	1	1	1	19.5	ule-5		24892						24681
Medium	Master Protein	O01692	40S ribosomal protein S17 OS=Caenorhabditis elegans OX=6239 GN=rps-17 PE=3 SV=2	12	1	1	1	14.9	rps-17	19024.7	34193.1	9957.17	10679.6	18374	11968.1	10383.8		22545.8	9246.33	6948.54	10064.1
Medium	Master Protein	G5EC21	Protein qua-1 OS=Caenorhabditis elegans OX=6239 GN=qua-1 PE=2 SV=1	1	1	1	1	116.8	qua-1	14863.5	18294.8				9962.23		12174.2	30506	16375.2	15087.7	7940.86
High	Master Protein	Q9N5N9	Putative rRNA methyltransferase OS=Caenorhabditis elegans OX=6239 GN=CELE_H06I04.3 PE=1 SV=1	1	1	1	1	94.3		14333.3	64333.9	22593.9	51665.8	53360.9	42900.3	14839.9	19742	43354.7	12146.2	20382.2	15497.4
Medium	Master Protein	Q8WTL6	Uncharacterized protein OS=Caenorhabditis elegans OX=6239 GN=hpo-29 PE=1 SV=2	1	1	1	1	98.4	hpo-29	22189.9	47425.2	19109.2	22455.4	19257.4	20583.3		14731.2	31463.1		16849.2
High	Master Protein	A4UVM2	Uncharacterized protein OS=Caenorhabditis elegans OX=6239 GN=CELE_Y34D9A.8 PE=4 SV=1	15	1	1	1	19.8		19025.1	67189.9	24037.8		12065.7		30830.4		54809.1	67371.8	64741.9	71264.4
Medium	Master Protein	Q18406	Exocyst complex component 5 OS=Caenorhabditis elegans OX=6239 GN=sec-10 PE=3 SV=1	2	1	1	1	75.7	sec-10					7796.53		10653.6		47755.9	7867.32	17315.8	6175.4
Medium	Master Protein	Q9XVC1	Uncharacterized protein OS=Caenorhabditis elegans OX=6239 GN=C43D7.4 PE=4 SV=1	6	1	1	1	17.8			14477.7	9935.49	40728.8	47503
High	Master Protein	G5EE23	Uncharacterized protein OS=Caenorhabditis elegans OX=6239 GN=CELE_F10G8.8 PE=1 SV=1	1	1	1	1	112.5		321221	644467	190604	663387	295919	559097	174265		584584	623760		332130
High	Master Protein	A0A4V0IKJ7	Uncharacterized protein OS=Caenorhabditis elegans OX=6239 GN=CELE_F49E2.5 PE=1 SV=1	1	1	1	1	145.1			35832.4	14845.5						32742.6			17163.9
High	Master Protein	G5ECY0	Disks large homolog 1 OS=Caenorhabditis elegans OX=6239 GN=dlg-1 PE=1 SV=1	1	1	1	1	106.9	dlg-1	13232.2	41749.8	9445.78	21050.5	27993.3	20738.6	10521.4	11655.9	20706.2		10700
High	Master Protein	H2KZK8	Uncharacterized protein OS=Caenorhabditis elegans OX=6239 GN=CELE_E02H9.3 PE=4 SV=1	2	1	1	1	53.3			12133.2	22905.2	29794.1	26703.4	15527.7		10046.1	10330.6	5385.46	7355.24	7396.29
High	Master Protein	P54811	Transitional endoplasmic reticulum ATPase homolog 1 OS=Caenorhabditis elegans OX=6239 GN=cdc-48.1 PE=1 SV=1	9	6	32	1	89.7	cdc-48.1
High	Master Protein	Q9TZD7	Serpentine Receptor, class H OS=Caenorhabditis elegans OX=6239 GN=srh-128 PE=4 SV=2	6	1	4	1	38	srh-128
High	Master Protein	Q9XWP7	Eukaryotic translation initiation factor 3 30 kDa subunit OS=Caenorhabditis elegans OX=6239 GN=eif-3.j PE=1 SV=1	10	1	2	1	23	eif-3.j
Medium	Master Protein	P90792	C2H2-type domain-containing protein OS=Caenorhabditis elegans OX=6239 GN=CELE_D2030.7 PE=1 SV=2	2	1	2	1	48.5
High	Master Protein	Q22053	rRNA 2'-O-methyltransferase fibrillarin OS=Caenorhabditis elegans OX=6239 GN=fib-1 PE=2 SV=1	7	2	2	2	36.4	fib-1
Medium	Master Protein	P91341	Periodic tryptophan protein 2 homolog OS=Caenorhabditis elegans OX=6239 GN=F55F8.3 PE=3 SV=2	1	1	2	1	102.1
High	Master Protein	P16356	DNA-directed RNA polymerase II subunit RPB1 OS=Caenorhabditis elegans OX=6239 GN=ama-1 PE=1 SV=3	1	1	2	1	204.4	ama-1
Medium	Master Protein	O76512	Regulator of nonsense transcripts 1 OS=Caenorhabditis elegans OX=6239 GN=smg-2 PE=1 SV=1	1	1	2	1	119.9	smg-2
Medium	Master Protein	P53018	Major sperm protein 32 OS=Caenorhabditis elegans OX=6239 GN=msp-32 PE=2 SV=1	4	1	2	1	21.3	msp-32
High	Master Protein	Q9XXN4	Nucleolar GTP-binding protein 2 OS=Caenorhabditis elegans OX=6239 GN=ngp-1 PE=1 SV=2	2	1	2	1	73.3	ngp-1
High	Master Protein	Q9NLD1	Heterogeneous nuclear RibonucleoProtein (HnRNP) R homolog OS=Caenorhabditis elegans OX=6239 GN=hrpr-1 PE=1 SV=2	2	1	2	1	65.9	hrpr-1
Medium	Master Protein	O44637	NR LBD domain-containing protein OS=Caenorhabditis elegans OX=6239 GN=nhr-179 PE=3 SV=1	3	1	1	1	50.5	nhr-179
Medium	Master Protein	Q18823	Laminin-like protein lam-2 OS=Caenorhabditis elegans OX=6239 GN=lam-2 PE=1 SV=3	1	1	1	1	181.1	lam-2
Medium	Master Protein	P90897	DEAD-box ATP-dependent RNA helicase rde-12 OS=Caenorhabditis elegans OX=6239 GN=rde-12 PE=1 SV=4	1	1	1	1	103.8	rde-12
Medium	Master Protein	Q9XWP5	F-box domain-containing protein OS=Caenorhabditis elegans OX=6239 GN=fbxb-66 PE=4 SV=1	3	1	1	1	39.5	fbxb-66
Medium	Master Protein	Q9N5Y2	Probable very-long-chain enoyl-CoA reductase art-1 OS=Caenorhabditis elegans OX=6239 GN=art-1 PE=3 SV=1	3	1	1	1	35.1	art-1
High	Master Protein	B7FAR9	Uncharacterized protein OS=Caenorhabditis elegans OX=6239 GN=CELE_Y43F8B.1 PE=1 SV=1	3	1	1	1	78.6
Medium	Master Protein	G5EGL9	Cell fusion protein aff-1 OS=Caenorhabditis elegans OX=6239 GN=aff-1 PE=2 SV=1	3	1	1	1	67.4	aff-1
Medium	Master Protein	Q9XWM9	Uncharacterized protein OS=Caenorhabditis elegans OX=6239 GN=CELE_Y43F8C.15 PE=4 SV=2	13	1	1	1	19.3
Medium	Master Protein	P34342	Ran GTPase-activating protein 2 OS=Caenorhabditis elegans OX=6239 GN=ran-2 PE=4 SV=3	1	1	1	1	105.6	ran-2
Medium	Master Protein	Q18158	Serine protease inhibitor swm-1 OS=Caenorhabditis elegans OX=6239 GN=swm-1 PE=1 SV=1	10	1	1	1	14.7	swm-1
High	Master Protein	G5EFG4	ABC transporter, class F OS=Caenorhabditis elegans OX=6239 GN=abcf-2 PE=1 SV=1	2	1	1	1	70.3	abcf-2
Medium	Master Protein	Q9GYP3	Col_cuticle_N domain-containing protein OS=Caenorhabditis elegans OX=6239 GN=col-174 PE=3 SV=1	4	1	1	1	29.9	col-174
Medium	Master Protein	Q21554	DNA damage-binding protein 1 OS=Caenorhabditis elegans OX=6239 GN=ddb-1 PE=1 SV=2	1	1	1	1	125.6	ddb-1
Medium	Master Protein	Q21854	BTB domain-containing protein OS=Caenorhabditis elegans OX=6239 GN=ivns-1 PE=1 SV=1	1	1	1	1	90.8	ivns-1
Medium	Master Protein	O44565	LAMinin related. See also lmb OS=Caenorhabditis elegans OX=6239 GN=lam-1 PE=1 SV=3	1	1	1	1	197.8	lam-1
Medium	Master Protein	Q9TZ87	LIn-8 Domain containing OS=Caenorhabditis elegans OX=6239 GN=lido-15 PE=4 SV=1	9	1	1	1	35.8	lido-15
High	Master Protein	Q20060	Structural maintenance of chromosomes protein 4 OS=Caenorhabditis elegans OX=6239 GN=smc-4 PE=1 SV=1	1	1	1	1	176.5	smc-4
Medium	Master Protein	A5HWA8	Transcription factor efl-2 OS=Caenorhabditis elegans OX=6239 GN=efl-2 PE=2 SV=1	7	1	1	1	39.7	efl-2
Medium	Master Protein	Q93213	Uncharacterized protein OS=Caenorhabditis elegans OX=6239 GN=C15A11.4 PE=4 SV=1	4	1	1	1	44.2
High	Master Protein	Q9N4I3	Uncharacterized protein OS=Caenorhabditis elegans OX=6239 GN=CELE_Y71F9AL.9 PE=1 SV=1	5	1	1	1	32.2
Medium	Master Protein	Q95XR0	Protein-synthesizing GTPase OS=Caenorhabditis elegans OX=6239 GN=eif-2gamma PE=1 SV=1	4	1	1	1	51.2	eif-2gamma
Medium	Master Protein	Q21593	SAM domain-containing protein OS=Caenorhabditis elegans OX=6239 GN=bcc-1 PE=3 SV=4	1	1	1	1	72.4	bcc-1
High	Master Protein	Q9U1S8	Uncharacterized protein OS=Caenorhabditis elegans OX=6239 GN=CELE_Y6D1A.1 PE=1 SV=2	3	1	1	1	62.8
Medium	Master Protein	Q688B6	F-box domain-containing protein OS=Caenorhabditis elegans OX=6239 GN=sdz-25 PE=1 SV=2	4	1	1	1	38.1	sdz-25
High	Master Protein	Q19315	C-type lectin domain-containing protein OS=Caenorhabditis elegans OX=6239 GN=clec-153 PE=4 SV=1	2	1	1	1	66.4	clec-153
High	Master Protein	P18831	Cuticle collagen 6 OS=Caenorhabditis elegans OX=6239 GN=rol-8 PE=3 SV=2	9	1	1	1	32.5	rol-8
High	Master Protein	G5EF20	Uncharacterized protein OS=Caenorhabditis elegans OX=6239 GN=CELE_T25B9.3 PE=4 SV=1	10	1	1	1	29.9
High	Master Protein	G4SNP7	DumPY: shorter than wild-type OS=Caenorhabditis elegans OX=6239 GN=dpy-1 PE=1 SV=3	2	1	1	1	156.7	dpy-1
Medium	Master Protein	P91859	Microtubule-associated protein homolog maph-1.1 OS=Caenorhabditis elegans OX=6239 GN=maph-1.1 PE=1 SV=1	3	1	1	1	92.2	maph-1.1
High	Master Protein	Q23368	Yeast SEC homolog OS=Caenorhabditis elegans OX=6239 GN=sec-24.2 PE=1 SV=3	1	1	1	1	109.3	sec-24.2
