# Supplementary material for: Modulating p38 MAPK signaling by proteostasis mechanisms supports tissue integrity during growth and aging
Source: Nat Commun. 2023 Jul 28;14:4543. doi: 10.1038/s41467-023-40317-7 (PMC10382525; doi:10.1038/s41467-023-40317-7)
Supplement: Supplementary file 8 — Supplementary Data 5 [file 41467_2023_40317_MOESM8_ESM.xlsx]

## Sheet: Sheet1
Supplemental Data 5 C. elegans Strains used in this study
Strain name	Genotype
BPW23	pmk-1(miy7[pmk-1(D327E)]) 0x
BPW133	daf-16 (m26) I, pmk-1 (km25) IV
BPW135	daf-16 (m26) I, pmk-1 (miy7) IV
BPW137	daf-16 (mgDf50) I, pmk-1 (km25) IV
BPW138	daf-2(e1370) III;pmk-1(km25)IV
BPW139	daf-2(e1370) III (BPW146 sibling)
BPW140	daf-16 (mgDf50) (BPW145 sibling)
BPW145	daf-16 (mgDf50) I, pmk-1 (miy7) IV
BPW146	daf-2(e1370) III;pmk-1(miy7)IV
BPW156	pmk-1 (km25) IV
BPW157	pmk-1(miy7[pmk-1(D327E)]) 3x
BPW158	wild type, BPW157 sibling
BPW159	ced-3(miy22)IV
BPW161	pmk-1(miy9[ha::gslinker::pmk-1])IV
BPW162	pmk-1 (miy28[ha::gslinker::pmk-1(D327E)]) IV
BPW178	pmk-1(miy34[HA::PMK-1(Del E328-S377)])
BPW179	pmk-1(miy34[HA::PMK-1(Del E328-S377)])
BPW189	ced-3(miy22[ced-3p::TagBFP2^3xFlag::ced-3 3'UTR)])IV; pmk-1(miy9[ha::gslinker::pmk-1])IV
BPW201	ieSi57 II; pmk-1(miy45[ha::aid(V26S, M27L)::gslinker::pmk-1])IV
BPW206	agIs219 [T24B8.5p::GFP::unc-54 3' UTR + ttx-3p::GFP::unc-54 3' UTR] III;pmk-1(km25)IV
BPW220	ieSi57 II; agls219 (T24B8.5p::GFP::unc-54-3' UTR + ttx-3p::GFP::unc-54-3' UTR) III; pmk-1(miy45[ha::aid(V26S, M27L)::gslinker::pmk-1])IV
BPW223	ced-3(miy22)IV;qxIs257 V
BPW224	pmk-1 (km25) IV; qxIs257 V
BPW225	pmk-1(miy7)IV;qxIs257 V
BPW227	ieSi57 II; miySi47(eft-3p::ha::aid(V26S, M27L)::gs::pmk-1(T191A, Y193F)::unc-54 3'UTR::loxP::3xFlag)V
BPW234	pmk-1(miy34[HA::PMK-1(Del E328-S377)])IV;qxIs257 V
BPW238	pmk-1(miy34[ha::pmk-1(Del E328-S377)])IV; otIs412 X
BPW239	ieSi57 II; miySi52(eft-3p::ha::aid(V26S, M27L)::gslinker::pmk-1::unc-54 3'UTR::loxP::3xFlag)V
BPW240	ieSi57 II: miySi53 (eft-3p::ha::aid(V26S, M27L)::gslinker::pmk-1(D327E)::unc-54 3'UTR::loxP::3xFlag)V
BPW243	ieSi57 II; pmk-1(miy9)IV; miySi47(eft-3p::ha::aid(V26S, M27L)::gs::pmk-1(T191A, Y193F)::unc-54 3'UTR::loxP::3xFlag)V
BPW244	ieSi57 II; pmk-1(miy9[ha::gslinker::pmk-1])IV
BPW246	ieSi57 II; pmk-1 (miy9) IV; miySi52(eft-3p::ha::aid(V26S, M27L)::gslinker::pmk-1::unc-54 3'UTR::loxP::3xFlag)V
BPW247	ieSi57 II; pmk-1 (miy9) IV; miySi53 (eft-3p::ha::aid(V26S, M27L)::gslinker::pmk-1(D327Ε)::unc-54 3'UTR::loxP::3xFlag)V
BPW254	ieSi57 (eft-3p::At-tir-1::mRuby::unc-54 3'UTR) II; qxIs257 V
BPW255	ieSi57 II; miySi52(eft-3p::ha::aid(V26S, M27L)::gslinker::pmk-1::unc-54 3'UTR::loxP::3xFlag)V; qxIs257 V
BPW259	pmk-1(miy45[ha::aid(V26S, M27L)::gslinker::pmk-1])IV
BPW303	miySi19 II; pmk-1 (miy45) IV; qxIs257 V
BPW319	ieSi61 II; pmk-1 (miy45) IV; qxIs257 V
BPW320	ieSi57 II; pmk-1 (miy45) IV; qxIs257 V
BPW339	miySi14 II; pmk-1 (miy45) IV; qxIs257 V
BPW340	ieSi38 IV; pmk-1 (miy45) IV; qxIs257 V
BPW343	wdIs52 [F49H12.4::GFP + unc-119(+)]
BPW349	ieSi57 II; pmk-1 (miy67[ha::aid(V26S, M27L)::gslinker::pmk-1(D327E)]) IV
BPW365	miySi19 (Pcol-10::At-tir1::mRuby::unc54_3’UTR) II; pmk-1 (miy45) IV; wdIs52 [F49H12.4::GFP + unc-119(+)]
BPW366	miySi17 (Prgef-1::At-tir1::mRuby::unc54_3’UTR) II; pmk-1 (miy45) IV; wdIs52 [F49H12.4::GFP + unc-119(+)]
BPW367	ieSi61 (Pges-1::At-tir1::mRuby::unc54_3’UTR) II; pmk-1 (miy45) IV; wdIs52 [F49H12.4::GFP + unc-119(+)]
BPW368	ieSi57 (Peft-3::At-tir1::mRuby::unc54_3’UTR) II; pmk-1 (miy45) IV; wdIs52 [F49H12.4::GFP + unc-119(+)]
BPW369	miySi14(Pmyo3::At-tir1::mRuby::unc54_3'UTR) II; pmk-1 (miy45) IV; wdIs52 [F49H12.4::GFP + unc-119(+)]
BPW370	ieSi38 (Psun-1::At-tir1::mRuby::sun-1 3’UTR ) IV; pmk-1 (miy45) IV; wdIs52 [F49H12.4::GFP + unc-119(+)]
BPW375	ieSi57 II; pmk-1 (miy67[ha::aid(V26S, M27L)::gslinker::pmk-1(D327E)]) IV; qxIs257 V
BPW376	agIs219 [T24B8.5p::GFP::unc-54 3' UTR + ttx-3p::GFP::unc-54 3' UTR] III;pmk-1(miy7[pmk-1(D327E)])IV
BPW66	miySi14(myo-3p::At-tir1::mRuby::unc54_3'UTR) II
BPW68	miySi17(rgef-1p::At-tir1::mRuby::unc54_3'UTR) II
BPW75	pmk-1(miy7[pmk-1(D327E)]) 2x
BPW78	miySi19 (col-10p::At-tir1::mRuby::unc54_3’UTR) II
BPW94	pmk-1(km25)IV; otIs412 X
BPW95	pmk-1(miy7)IV; otIs412 X
BPW96	ced-3(miy22)IV; otIs412 X
BPW318	miySi17 II; pmk-1 (miy45) IV; qxIs257 V
AU78	agIs219 [T24B8.5p::GFP::unc-54 3' UTR + ttx-3p::GFP::unc-54 3' UTR] III
CA1199	unc-119(ed3)III; ieSi38 [sun-1p::TIR1::mRuby::sun-1 3'UTR + Cbr-unc-119(+)] IV
CA1200	ieSi57 [eft-3p::TIR1::mRuby::unc-54 3'UTR + Cbr-unc-119(+)]II; unc-119(ed3)III
CA1209	ieSi61 [ges-1p::TIR1::mRuby::unc-54 3'UTR + Cbr-unc-119(+)]II; unc-119(ed3)III
CB1370	daf-2(e1370) III
DR26	daf-16 (m26) I
GR1307	daf-16 (mgDf50) I
KU25	pmk-1 (km25) IV
NC1687	wdIs52 [F49H12.4::GFP + unc-119(+)]
OH11319	otIs412 [unc-3p::GFP + rgef-1p::DsRed] X
XW5399	qxIs257(ced-1p::nuc-1::mCherry) V
SD1871	wgIs600 [unc-62::TY1::EGFP::3xFLAG(92C12) + unc-119(+)]
OP304	wgIs304 [fos-1::TY1::EGFP::3xFLAG(92C12) + unc-119(+)]
OP234	wgIs234 [jun-1::TY1::EGFP::3xFLAG(92C12) + unc-119(+)]
