# Supplementary material for: Modulating p38 MAPK signaling by proteostasis mechanisms supports tissue integrity during growth and aging
Source: Nat Commun. 2023 Jul 28;14:4543. doi: 10.1038/s41467-023-40317-7 (PMC10382525; doi:10.1038/s41467-023-40317-7)
Supplement: Supplementary file 9 — Supplementary Data 6 [file 41467_2023_40317_MOESM9_ESM.xlsx]

## Sheet: Sheet1
Supplemental Table 6 Primers for RT-qPCR
Gene	Primer	Sequence 5´ to 3´
irg-4	WWY_Q0084	GTCCCACTGTCACAAGCTCAAC
	WWY_Q0085	GCTTTCAGAACACAGTCAGGG
irg-5	WWY_Q0086	TCATTTGCGATGGATGCAACAG
	WWY_Q0087	ACGGTGAACGAGACACGTGC
dod-22	WWY_Q0088	CTTGCTGCCAGCGGTAATAGTG
	WWY_Q0089	GCCATAGTTGCTTCGTCATCC
clec-67	WWY_Q0090	GGCACAACCAATCTTCCAGC
	WWY_Q0091	GCAACCAATAGGTTGTGGCG
C17H12.8	WWY_Q0092	GTTCCACTTTCACAAGCTCAAC
	WWY_Q0093	CTTCAGATGATGGAGTTGGAGG
sysm-1	WWY_Q0094	GCAGATGTTAGAAGTGGTTGTCG
	WWY_Q0095	AGATTTCTGCATTGGCTGTGC
C17H12.6	WWY_Q0096	GTCACTGTCTTGGATGTACAGAGG
	WWY_Q0097	CACTAGATTGAAAGTCGCTCCAC
dod-24	WWY_Q0098	GGGTGCACATGTCGTGGTTG
	WWY_Q0099	CCATTCACCTGGAGTGGCAG
F55G11.2.1	WWY_Q0100	CAAGGATCCCAGTATTTGACTGG
	WWY_Q0101	CGAGAGTGAACACGTCTGGAG
catp-3	WWY_Q0102	GTCTTCGGATCCCAACCACC
	WWY_Q0103	CCATTTGCAATCACCACTTGACC
lys-2	WWY_Q0104	CCGATCAGTCTGGATTCAGG
	WWY_Q0105	TTTCCAGTAATCTGGCTCCAGTC
nlp-29	BPW_Q0101F	AGGATATGGAAGAGGATATGGAGGA
	BPW_Q0101R	CGCATTGTTACATAACGAAATGAGA
pmk-1	WWY_Q0073	CCAGACTATGCCGGATCTGG
	WWY_Q0074	CGAGCGAGTACATTCAGCAGC
