# Supplementary material for: Modulating p38 MAPK signaling by proteostasis mechanisms supports tissue integrity during growth and aging
Source: Nat Commun. 2023 Jul 28;14:4543. doi: 10.1038/s41467-023-40317-7 (PMC10382525; doi:10.1038/s41467-023-40317-7)
Supplement: Supplementary file 11 — Source Data [file 41467_2023_40317_MOESM11_ESM.xlsx]

## Sheet: Fig.1c
Days	WT	KU25	BPW23		1	Death Event
2	0				0	Censored
2	0
2		0
2		0
2		0
2		0
2		0
2		0
2		0
2		0
2		0
2		0
2		0
2		0
2		0
2			0
2			0
2
2
2
2
2
3	0
3	0
3	0
3		0
3		1
3		0
3			0
3			0
3			0
3			1
3
3
3
3
3
3
3
3
3
3
3
3
3
4	0
4		1
4		1
4		1
4			1
4			1
4
4
4
4
4
4
5		0
5		0
5		1
5		1
5			1
5			0
5
5
5
5
5
6	1
6		0
6		0
6		0
6		0
6		1
6		1
6		1
6		1
6			0
6			0
6			1
6			1
6
6
6
6
6
6
6
6
6
7		0
7		0
7		0
7		1
7		1
7			0
7
7
7
7
7
7
7
7
8	0
8	0
8	1
8	1
8	1
8	1
8		0
8		0
8		0
8		1
8		1
8		1
8		1
8		1
8			1
8			1
8
8
8
8
8
8
8
8
8
8
8
8
8
8
9	1
9	1
9	1
9	1
9	1
9		1
9		1
9		1
9		1
9			1
9
9
9
9
9
9
9
9
10	1
10	1
10	1
10		1
10		1
10		1
10			1
10			1
10			1
10
10
10
10
10
10
10
10
10
10
11	1
11		1
11		1
11			0
11
11
11
11
11
11
11
11
11
11
11
11
11
11
11
11
11
12	1
12	1
12	1
12	1
12	1
12		1
12			1
12			1
12			1
12			1
12
12
12
12
12
12
12
12
12
12
12
12
12
12
12
12
12
13	1
13	1
13		1
13		1
13		1
13			1
13			1
13			1
13
13
13
13
13
13
13
13
13
13
13
13
14	1
14	1
14	1
14	1
14	1
14	1
14	1
14		1
14		1
14		1
14		1
14		1
14		1
14		1
14			1
14			1
14
14
14
14
14
14
14
14
14
14
14
15	1
15		1
15			1
15
15
15
16	1
16	1
16	1
16	1
16	1
16		1
16		1
16		1
16		1
16
16
16
16
16
16
16
16
16
16
16
16
16
16
16
16
16
16
16
16
17	1
17	1
17	1
17	1
17		1
17		1
17		1
17			1
17			1
17
17
17
17
17
17
17
17
17
17
17
17
17
17
17
17
17
17
17
17
18	1
18	1
18	1
18	1
18	1
18	1
18	1
18	1
18		1
18		1
18		1
18		1
18		1
18		1
18		1
18		1
18			1
18			1
18			1
18			1
18
18
18
18
18
18
18
18
18
18
18
18
18
18
18
18
18
18
18
18
18
18
18
19	1
19	1
19	1
19	1
19	1
19	1
19	1
19	1
19	1
19	1
19	1
19	1
19	1
19		1
19		1
19		1
19		1
19		1
19		1
19		1
19		1
19		1
19			1
19			1
19			1
19			1
19			1
19			1
19
19
19
19
19
19
19
19
19
19
19
19
19
19
19
19
19
19
19
19
19
19
19
19
19
19
19
19
19
19
19
19
19
19
19
19
20	1
20	1
20	1
20		1
20			1
20			1
20			1
20
20
20
20
20
20
20
20
20
20
20
20
20
20
20
20
20
20
20
20
20
20
20
20
20
21	0
21	1
21	1
21	1
21	1
21	1
21		1
21		1
21		1
21		1
21		1
21		1
21			1
21			1
21			1
21			1
21			1
21
21
21
21
21
21
21
21
21
21
21
21
21
21
21
21
21
21
21
22		1
22		1
22			1
22			1
22			1
22
22
22
22
22
22
22
22
22
22
22
22
22
22
22
22
23	1
23	1
23	1
23	1
23		1
23			1
23			1
23			1
23			1
23
23
23
23
23
23
23
23
23
23
23
24	1
24	1
24	1
24	1
24	1
24	1
24		1
24		1
24		1
24			1
24			1
24			1
24			1
24			1
24			1
24
24
24
24
24
24
24
24
24
24
24
24
24
24
24
24
24
24
25	1
25	1
25	1
25			1
25			1
25
25
25
25
25
25
25
25
25
25
25
25
25
25
25
25
26	1
26		1
26		1
26			1
26			1
26
26
26
26
26
26
26
26
26
26
26
26
26
27	1
27	1
27	1
27	1
27	1
27	1
27		1
27		1
27			1
27			1
27			1
27			1
27			1
27			1
27
27
27
27
27
27
27
27
27
27
27
27
27
27
27
27
27
28	1
28	1
28	1
28			1
28			1
28			1
28			1
28			1
28			1
28			1
28			1
28			1
28
28
28
28
28
28
28
28
28
28
28
28
28
28
29	1
29	1
29			1
29			1
29			1
29			1
29
29
29
29
29
29
29
29
29
30			1
30			1
30			1
30			1
30			1
30
30
30
30
30
30
30
30
30
30
31	1
31			1
31			1
31			1
31
31
31
31
31
31
31
31
31
31
32
32
33			1
33
34
35			1
36			1
39			1

## Sheet: Fig. 1d
Days	mock RNAi	pmk-1 RNAi		1	Death Event
5	1			0	Censored
6		1
9	1
9	1
9		1
10	1
10		1
10		1
10		1
10		1
10		1
10		1
10		1
10		1
11	1
11	1
11		1
11		1
11		1
11		1
11		1
11		1
11		1
12	1
12	1
12	1
12	1
12		1
12		1
12		1
12		1
12		1
12		1
12		1
12		1
12		1
12		1
13	1
13	1
13	1
13		1
13		1
13		1
13		1
13		1
13		1
13		1
13		1
13		1
13		1
13		1
14	1
14	1
14	1
14	1
14		1
14		1
14		1
14		1
14		1
14		1
15	1
15	1
15	1
15	1
15	1
15	1
15	1
15		1
15		1
15		1
15		1
15		1
15		1
15		1
15		1
16	1
16	1
16	1
16	1
16	1
16		1
16		1
16		1
16		1
16		1
16		1
16		1
16		1
16		1
16		1
16		1
16		1
16		0
17	1
17	1
17	1
17	1
17	1
17	1
17	1
17	1
17	1
17	1
17	1
17		1
17		1
17		1
17		1
17		1
17		1
17		1
17		1
18	1
18	1
18	1
18	1
18	1
18	1
18	1
18	1
18	1
18	1
18	1
18	1
18		1
18		1
18		1
18		1
18		1
19	1
19	1
19	1
19	1
19	1
19	1
19	1
19	1
19	1
19	1
19	1
19	1
19	1
19	1
19	1
19	1
19		1
19		1
19		1
19		1
19		1
19		1
19		1
20	1
20	1
20	1
20	1
20	1
20	1
20	1
20	1
20	1
20	1
20	1
20		1
20		1
20		1
20		1
20		1
20		1
21	1
21	1
21	1
21	1
21	1
21	1
21	1
21	1
21	1
21		1
21		1
21		1
21		1
21		1
21		1
22	1
22	1
22	1
22	1
22	1
22	1
22	1
22	1
22	1
22	1
22		1
23	1
23		1
23		1
24	1

## Sheet: Fig. 1e
Days	N2	KU25	BPW178		1	Death Event
2		0			0	Censored
2			0
4			1
5		1
5			1
6			1
7		1
7		0
7			1
8		1
8		1
8			1
9	1
9		1
9		1
9		1
9		1
9			1
10		1
11		1
11		1
11		1
11		1
11		1
11		1
11		1
11		1
11		1
11		1
11		1
11		1
11			1
11			1
11			1
11			1
11			1
11			1
12	1
12	1
12		1
12		1
12		1
12		1
12		1
12		1
12			1
12			1
12			1
13		1
13		1
13		1
13		1
13			1
13			1
14		1
14		1
14		1
14		1
14		1
14		1
14			1
14			1
14			1
14			1
15		1
15		1
15			1
15			1
15			1
15			1
15			1
15			1
15			1
15			1
15			1
16	1
16	1
16	1
16	0
16		1
16		1
16		1
16		1
16		1
16		1
16		1
16			1
16			1
16			1
16			1
16			1
16			1
16			1
16			1
16			1
16			1
16			1
16			1
17		1
17		1
17		1
17		1
17		1
17		1
17			1
17			1
17			1
17			1
17			1
17			1
17			1
17			1
17			1
17			1
17			1
17			1
17			1
18	1
18	1
18	1
18	1
18	1
18		1
18		1
18		1
18		1
18		1
18			1
18			1
18			1
18			1
18			1
18			1
18			1
18			1
19	1
19	1
19	1
19	1
19	1
19	1
19	1
19	1
19	1
19	1
19		1
19			1
19			1
20	1
20	1
20	1
20	1
20	1
20	1
20	1
20	1
20	1
20	1
20	1
20	1
20	1
20	1
20	1
20	1
20	1
20	1
20		1
20		1
20		1
20		1
20		1
20		1
20		1
20			1
21	1
21	1
21	1
21	1
21	1
21	1
21	1
21		1
21		1
21		1
21		1
21			1
21			1
21			1
22	1
22	1
22	1
22	1
22	1
22	1
22	1
22			1
22			1
22			1
23	1
23	1
23	1
23	1
23	1
23	1
23	1
23	1
23	1
23	1
23	1
23	1
23		1
23		1
24	1
24	1
24			1
25	1
25	1
25	1
26	1
26	1
27	1
28	1

## Sheet: Fig. 1f
Days	BPW140	BPW137	BPW145		1	Death Event
2		1			0	Censored
2
3		1
3
4		1
4		1
4		1
4		1
4		1
4		1
4		1
4		1
4
4
4
4
4
4
5			1
5	1
5	1
5	1
5		1
5		1
5		1
5		1
5		1
5		1
5		1
5		1
5		1
5
5
5
5
5
6		1
6		1
6		1
6		1
6
6
7			1
7			1
7	1
7	1
7	1
7	1
7	1
7	1
7	1
7	1
7	1
7	1
7	1
7	1
7	1
7		1
7		1
7		1
7		1
7		1
7		1
7		1
7		1
7		1
7		1
7		1
7		1
7		1
7		1
7		1
7		1
7		1
7
7
7
7
7
8			1
8			1
8	1
8	1
8	1
8	1
8	1
8	1
8	1
8		1
8		1
8		1
8		1
8		1
8		1
8		1
8		1
8		1
8		1
8		1
8		1
8		1
8
8
8
8
8
8
8
8
8
8
8
8
8
9			1
9			1
9	1
9	1
9	1
9	1
9	1
9	1
9	1
9	1
9	1
9	1
9	1
9	1
9	1
9	1
9	1
9	1
9		1
9		1
9		1
9		1
9		1
9		1
9		1
9		1
9		1
9		1
9		1
9		1
9		1
9		1
9		1
9		1
9		1
9		1
9		1
9		1
9		1
9		1
9		1
9
9
9
9
9
9
9
9
9
10			1
10			1
10			1
10	1
10	1
10	1
10	1
10	1
10	1
10	1
10	1
10		1
10		1
10		1
10		1
10		1
10		1
10		1
10		1
10
10
10
10
10
10
10
10
11			1
11			1
11			1
11			1
11			1
11			1
11			1
11	1
11	1
11	1
11	1
11	1
11	1
11	1
11	1
11	1
11	1
11	1
11	1
11	1
11	1
11		1
11		1
11		1
11		1
11
11
11
11
11
11
12			1
12			1
12			1
12			1
12			1
12	1
12	1
12	1
12	1
12	1
12	1
12	1
12		1
12		1
12		1
12		1
12		1
12
12
12
12
12
12
12
13			1
13	1
13	1
13	1
13	1
13		1
13		1
13
13
13
13
13
13
14			1
14			1
14			1
14			1
14			1
14			1
14			1
14			1
14			1
14			1
14			1
14			1
14			1
14			1
14	1
14	1
14	1
14	1
14	1
14	1
14	1
14	1
14	1
14	1
14		1
14		1
14		1
14
14
14
14
14
14
14
14
14
14
14
15			1
15			1
15			1
15			1
15			1
15			1
15			1
15			1
15			1
15			1
15			1
15	1
15	1
15	1
15	1
15	1
15	1
15
15
15
15
15
15
15
15
15
15
16			1
16			1
16			1
16			1
16			1
16			1
16			1
16			1
16			1
16			1
16			1
16			1
16			1
16			1
16			1
16			1
16			1
16			1
16			1
16			1
16			1
16	1
16	1
16	1
16		1
16
16
16
17			1
17			1
18			1
18			1
18			1
18			1
18			1
18			1
18			1
18	1
18
19			1
19			1
19			1
19			1
19			1
19			1
19			1
19			1
19	1
19	1
20			1
20			1
20			1
20	1
21			1
21			1
21			1
21			1
21			1

## Sheet: Fig. 1g
Days	BPW139	BPW138	BPW146
3	1
3		0
3			0
3
3
4	0
4	0
4	0
4			0
4			0
4			0
4			0
4			0
4			0
4
4
4
5	1
5	1
5	1
5	1
5	0
5			0
5
5
5
5
6	0
6		0
6		0
6		0
6		1
6			0
6			0
6
6
6
6
6
7	1
7		1
7		1
7		1
7		0
7			1
7			1
7			1
7			1
7
7
7
7
7
7
7
7
7
8	1
8	1
8	0
8		1
8			0
8			1
8			1
8			1
8
8
9	1
9	1
9			1
9			1
9			1
9			1
9
9
10	1
10	0
10			1
10			0
10
10
10
11			0
13			1
13			1
13			1
13			1
13			0
13
13
13
14	1
14	1
14		1
14			1
14
14
14
14
15		1
15			1
15			0
16	0
16	0
16			1
17	1
17		1
17		1
17		1
17			1
19
21		1
21		1
21		0
21			0
21
22	1
23	0
23
24	0
24	0
24		1
24		1
24
25	0
25		1
25		1
25		1
25
25
25
25
25
26	1
26	1
28	1
28		1
28			0
29		1
30	1
30		1
30			1
30
30
31		1
32		1
33		1
34	1
36	1
36
36
37	1
37		1
37			1
37			1
37
38	1
38		1
38		1
38		1
38			1
38			1
38
39	1
39	1
39			1
39
39
39
40			0
40
41	0
41			1
41			1
41			1
41
42	1
42	0
42
42
42
42
42
43	0
44	1
44	1
44	1
44	1
44
44
44
44
44
44
44
44
45		1
45			1
46			1
48	1
48	1
48			1
48			1
48			1
49	1
49	1
49		1
49			1
49
49
50	1
53	1
53	1
53	1
53	1
53	1
53			1
55	1
55	1
55	1
55	1
55			1
57	1
57	1
57	1
57			1
59	1
59	1
59			1
59			1
62	1
62	1
62	1
62	1
62	1
62	1
62	1
62			1
62			1
63
64	1
64			1
67
67
68	1
68	1
68	1
68			1
68			1
71	1
74	1
74	1

## Sheet: Fig. 2a
Gene	BPW156_1.logFC	BPW156_2.logFC	BPW156_3.logFC	BPW157_1.logFC	BPW157_2.logFC	BPW157_3.logFC		All Compared to mean value of 3 biological replicates of wild type
cnc-4	-8.6629	-8.6629	-8.6629	1.17362	0.98483	1.1373
dod-22	-8.6629	-8.6629	-8.6629	2.1394	3.03891	2.0123
C17H12.8	-6.749	-8.6629	-8.4951	2.13313	2.14642	1.38646
clec-67	-5.9594	-8.6629	-7.3959	2.49117	2.55496	2.01236
nlp-31	-6.7437	-4.6453	-6.3238	0.26778	0.92681	0.08577
F08G5.6	-5.334	-4.9999	-5.5822	1.18642	2.04208	2.18556
catp-3	-2.557	-6.8844	-6.1881	1.45459	0.99237	1.31379
C37A5.3	-3.5119	-2.9624	-8.6629	0.53088	1.03807	-0.0338
C17H12.6	-3.9594	-4.6687	-6.0607	2.04809	1.79124	1.66871
dod-24	-3.732	-5.1703	-5.7775	1.44901	1.82948	1.44102
Y9C9A.8	-2.5379	-8.6629	-3.3603	0.62108	0.81122	0.84357
fbxa-99	-3.3744	-2.5219	-8.6629	1.52154	2.1667	1.46612
T24B8.5	-4.394	-4.2223	-5.2422	1.3875	1.99414	1.75658
ZK1025.3	-2.3155	-2.7145	-8.6629	-0.3009	0.70104	-0.2037
H25K10.1	-8.6629	-1.5219	-3.2478	1.03611	0.98115	0.3417
lys-2	-3.5563	-3.764	-5.2658	1.14577	1.24211	0.95098
K08D8.5	-2.4233	-3.0253	-6.8328	1.29514	1.187	1.19661
F35E12.5	-5.0969	-3.6557	-3.4331	2.14682	3.26203	2.87396
ugt-44	-3.2765	-3.5571	-4.0332	0.78465	0.5465	0.42926
ugt-43	-2.5119	-2.1068	-5.9926	0.74661	1.27835	0.36563
F01D5.1	-2.6009	-3.9472	-3.8457	0.82396	1.13134	0.95084
nlp-30	-3.4448	-3.7145	-3.2083	-0.3562	0.97406	0.53323
ZK970.7	-3.3744	-4.1068	-2.8457	0.91058	1.85304	1.42631
K08D8.4	-1.8818	-3.8844	-4.3052	0.97314	0.59001	0.66647
oac-20	-2.5956	-2.2809	-5.044	0.80248	0.83228	0.76505
dod-17	-1.4239	-3.5389	-4.7238	1.10735	1.50759	0.74468
F55G11.8	-2.2749	-2.9275	-4.2568	1.08176	1.33239	0.91769
K04F1.9	-2.431	-3.4587	-3.5386	0.54025	1.09984	0.41876
oac-14	-2.0118	-2.5625	-4.4646	0.3331	0.64659	0.34728
F49F1.1	-3.0036	-2.191	-3.4134	0.54446	0.29599	0.83908
C32H11.4	-1.9835	-2.6188	-3.6495	0.4687	1.48816	0.46605
clec-85	-2.2246	-2.8665	-3.031	0.74661	0.59181	0.55807
K11H12.4	-0.7669	-2.9181	-3.8342	0.67963	0.69787	0.30216
clec-4	-1.1765	-1.802	-4.3782	1.01904	1.1579	0.89521
oac-6	-1.4747	-1.9295	-3.8604	0.61388	0.5031	0.49782
F55G11.2	-1.9438	-2.5351	-2.7626	0.90028	1.64963	1.37551
arrd-9	-2.9049	-2.6107	-1.6629	0.29915	0.44231	1.17177
swt-6	-1.3155	-2.8141	-2.8827	1.28404	0.6015	0.98434
nlp-29	-1.484	-3.1833	-2.1852	0.07773	0.98461	0.78849
H02F09.3	-1.3326	-3.1068	-2.4118	0.83129	1.00916	0.42281
mul-1	-0.892	-2.1068	-3.7013	0.64909	0.67796	0.59273
F49F1.7	-2.5336	-1.8141	-2.1976	0.71149	1.09183	1.47164
F55G11.4	-1.7223	-2.118	-2.1233	0.53327	0.8941	0.70407
F22E5.1	-1.1978	-1.9835	-2.6691	0.82519	-0.0392	0.19144
fbxa-105	-1.6591	-1.7589	-2.3603	-0.0076	0.51463	-0.0764
ZK896.4	-1.2601	-2.2138	-2.2982	0.44743	-0.1178	-0.0822
mltn-9	-1.471	-2.2039	-1.9027	0.78754	0.74003	0.38123
clec-265	-0.6467	-1.7554	-3.0867	0.51206	0.74885	0.56976
clec-66	-0.9029	-1.5558	-2.4513	0.44519	0.51989	0.65165
Y38C1AA.6	-1.915	-1.5405	-1.3312	0.07174	0.04013	0.18155
F54D5.4	-0.8307	-1.6703	-2.0903	0.63321	0.8721	0.50431
K08D9.9	-2.1818	-1.1226	-1.1065	0.66172	0.82773	0.14894
H29C22.1	-2.0814	-1.4263	-0.8485	0.24272	-0.0138	0.15682
pcp-2	-0.6628	-1.473	-2.0307	0.5222	0.46928	0.17905
C14C6.5	-1.0014	-1.601	-1.4331	-0.3699	0.77885	0.20362
clec-41	-0.6228	-1.3033	-1.8004	0.33354	0.32977	0.16508
Y49G5A.1	-1.5138	-1.1961	-0.8175	0.38512	0.75211	0.91573
clec-65	-0.7918	-1.1229	-1.4744	0.7422	0.52628	0.63163
lys-1	-0.645	-0.9688	-1.5759	0.35916	0.6363	0.33704
T05E12.6	-0.6274	-1.0396	-1.4908	0.36507	0.4184	0.1406
C29F3.7	-0.8702	-0.8792	-1.287	0.02368	0.42333	0.1545
dod-23	-1.2405	-0.6312	-1.0405	0.52071	0.71311	0.42294
zip-2	-0.6934	-1.0895	-1.1171	0.52554	0.42161	0.39067
nas-11	-0.8291	-1.2208	-0.8007	0.18817	0.42636	0.16876
folt-2	-0.4877	-0.658	-1.1965	0.15077	0.06058	0.11773
F53H4.2	-0.3732	-0.7162	-0.6723	0.18662	0.29915	-0.0233
F57A10.2	3.07089	2.05102	2.11917	0.22876	0.11608	-1.3192
asp-17	3.45346	2.1166	1.47154	-0.9307	-0.9179	-1.6254
B0205.13	3.02843	1.73614	2.07125	-0.9639	0.20919	0.54834
T23F6.1	1.40694	2.91775	2.13155	-1.3789	-0.2059	1.11819
ZK829.1	3.14391	0.28548	2.73422	0.03611	-1.6913	0.38123
K01A2.4	2.55417	1.42298	2.17252	0.03611	0.37911	-0.4992
Y73F4A.2	2.98435	0.36143	2.46147	-0.3624	0.19203	-0.4488
kin-30	2.15696	1.20302	2.39458	-0.642	0.53111	-0.5257
inx-6	2.64795	0.816	2.28355	0.77308	-1.0538	-1.6188
pgp-14	2.77533	-0.1775	2.59526	-1.0379	-1.8559	-0.8989
lys-5	2.15696	1.056	1.96163	-0.9639	-1.3864	-0.3557
tnt-4	2.51635	0.75166	1.5652	-0.6337	0.02396	0.36237
cpr-1	1.26645	1.34187	2.22372	-1.0141	-0.3355	-0.5351
gpx-3	2.05094	0.80333	1.96163	-1.0034	-0.2559	-0.0745
cpr-4	1.956	0.96381	1.41237	-0.4764	-0.3193	-0.3591
T28D6.3	1.46673	0.30547	2.52285	-0.4035	0.04031	0.16777
C27D8.3	1.60514	2.10052	0.4302	-0.1739	-0.0344	-0.1015
F47B7.7	2.69715	0.82314	0.58135	-0.3884	0.16188	-0.0377
pqn-94	2.45764	0.82275	0.76308	-0.2364	0.41674	-0.3033
H37A05.2	1.49183	0.39914	2.01409	-0.8859	-0.7703	-0.4351
Y87G2A.19	1.35303	0.81982	1.53731	-0.1244	-0.0695	-0.5119
fipr-2	2.14861	0.3356	1.20982	-0.5214	0.15915	-0.2711
F13C5.5	1.34995	0.7172	1.62381	-0.6196	0.04736	-0.2801
H19N07.3	1.02551	1.50038	1.03901	-0.1263	0.18183	-0.3989
ncam-1	2.1432	0.75679	0.58566	-0.2426	-0.0954	-0.0433
tnc-2	1.66588	0.51518	1.22239	-0.2983	0.19446	-0.1115
pqn-31	1.83334	0.59214	0.9469	-0.2683	0.36	-0.4249
col-135	0.4355	1.47665	1.38015	-0.2665	-0.1664	-0.3727
thn-2	0.68358	1.29718	1.10434	-0.6128	0.10665	-0.2757
C53C9.2	2.08796	0.14193	0.68672	-0.3636	-0.2066	-0.1345
K03H6.2	0.47803	1.01792	1.40462	-0.677	-0.3075	-0.2635
tni-4	1.02631	0.21794	0.81702	-0.1421	-0.0824	0.04638
fbxa-192	-3.0906	-6.524	-4.3633	-1.0694	-1.4204	-1.2188
clec-223	-2.9312	-3.362	-3.2522	-0.0495	-0.3488	-0.1532
dhs-31	-1.7002	-2.924	-2.9315	0.45881	-0.4787	-0.1493
ZC317.7	-3.2029	-2.7474	-1.4157	-0.3105	-0.2281	-0.1293
Y34F4.3	-0.1265	-3.5011	-3.6822	-2.2858	-3.1851	-4.2626
cnc-3	-2.4931	-2.162	-2.4534	-0.5114	-0.147	-0.2495
F42A9.6	-1.999	-1.7671	-1.9435	-0.0772	-0.1716	-0.232
W06A11.4	-1.7854	-1.5766	-1.7764	-1.8021	-1.9928	-1.6859
F25E5.1	-1.2925	-1.7927	-1.7053	-1.6642	-2.5334	-2.2004
ZC204.14	-1.5658	-1.9427	-0.9887	-1.0588	-1.5766	-1.2207
T10B10.3	-2.061	-1.4061	-0.7818	-0.8839	-1.6333	-0.8117
F36D3.1	-1.7147	-0.8458	-1.2338	-1.1155	-0.9481	-1.1454
C46C2.5	-1.2722	-1.1399	-1.2395	0.09207	-0.3951	0.13843
snt-2	-0.9691	-1.2718	-1.2069	-0.5975	-1.5345	-0.9806
F47D12.9	-1.5259	-0.7672	-0.6438	-0.112	-0.1505	-0.074
pde-5	3.94751	3.28548	1.76898	2.84347	1.70104	-0.2037
pqn-63	2.7201	3.87044	1.54659	-0.9639	2.70104	0.79626
ZK262.3	4.90171	0.28548	2.28355	2.35804	-1.8839	0.79626
ugt-42	4.47107	0.28548	2.46413	2.03611	1.438	-0.2037
col-62	4.70781	0.15995	1.20092	0.26744	1.53111	0.51828
fipr-4	4.87825	-0.2995	1.18402	-1.5488	1.33847	0.32678
W10C8.4	2.82198	1.13348	1.7917	0.62108	0.6015	-0.5663
C54E4.4	2.26944	0.50787	2.96163	0.03611	0.11608	0.79626
nlp-18	2.54135	0.95686	2.18402	0.23542	0.44865	0.50408
ttr-29	3.47107	0.52649	1.20955	1.35804	0.90457	0.11819
ZK6.6	2.63008	0.85867	1.42794	0.25024	0.75852	-0.3642
ZC21.3	2.19879	0.62571	1.24443	0.06768	0.30968	0.131
sodh-1	1.75093	0.99453	1.13836	0.07676	0.24807	0.3502
ZC116.1	2.14735	0.73479	0.80563	-0.0752	0.59555	-0.3647
F59B1.2	0.61053	0.56643	0.80958	0.00125	0.38249	-0.1823
cpr-5	0.71434	0.45315	0.39174	-0.1042	0.23892	-0.1066

## Sheet: Fig. 2b
Tissue Enrichment Analysis Results
Term	Expected	Observed	Enrichment Fold Change	P value	Q value	-log10Q
intestine WBbt:0005772	34	76	2.2	6.9e-11	2.7e-08	7.56864
PVD WBbt:0006831	14	41	2.8	1.7e-09	3.3e-07	6.48149
outer labial sensillum WBbt:0005501	15	41	2.7	4.3e-09	5.5e-07		(Same gene List as PVD)
head mesodermal cell WBbt:0004697	16	33	2.1	3.1e-05	0.003
muscular system WBbt:0005737	35	57	1.6	0.00013	0.0099
pharynx WBbt:0003681	28	44	1.6	0.0012	0.075
Gene Ontology Enrichment Analysis Results
Term	Expected	Observed	Enrichment Fold Change	P value	Q value
response to biotic stimulus GO:0009607	2	33	17	5.9e-31	1.9e-28	27.7212	(Top 5 has same gene list)
biological process involved in interspecies interaction between organisms GO:0044419	2	33	17	6.4e-31	1.9e-28
defense response GO:0006952	2	33	17	6.4e-31	1.9e-28
immune system process GO:0002376	1.5	28	19	2e-28	1.5e-26
defense response to Gram-positive bacterium GO:0050830	0.35	7	20	2.4e-09	1.5e-07
extracellular region GO:0005576	2.8	14	4.9	2.5e-07	1.3e-05	4.88606
lytic vacuole GO:0000323	0.73	6	8.2	1e-05	0.00046	3.33724
neuropeptide signaling pathway GO:0007218	0.66	4	6.1	0.00056	0.022
membrane microdomain GO:0098857	0.23	2	8.6	0.0017	0.059

## Sheet: Fig. 2c
	pmk-1(-)_Mean logFC	pmk-1 (D327E)_Mean logFC	daf-16(-)_Mean logFC	daf-16(-); pmk-1(-)_Mean logFC	daf-16(-); pmk-1(D327E)_Mean logFC		All Compared to mean value of 3 biological replicates of wild type
dod-22	-9.08868	2.22261	2.65058	-6.68911	4.01463		pmk-1(-) and pmk-1(D327E): Mean logFC of 3 biological replicates
C17H12.8	-7.81477	1.7286	0.755991	-6.51156	2.63118		daf-16(-); pmk-1(-) and daf-16(-); pmk-1(D327E)_Mean logFC of 2 biological replicates
clec-67	-6.76524	2.25665	1.83336	-5.56833	3.51746
F08G5.6	-5.22147	1.80999	1.68046	-4.4968	2.71682
C17H12.6	-4.77583	1.83236	1.95966	-5.02365	3.25744
dod-24	-4.68937	1.57715	1.31327	-3.364	2.28353
sysm-1	-4.56544	1.74977	0.24967	-3.82343	2.21055
lys-2	-4.27169	1.09421	0.355947	-3.32998	1.81134
F35E12.5	-4.07475	2.70174	2.78017	-3.84758	4.10875
ugt-44	-3.64073	0.59257	-0.822658	-3.41585	0.801267
F01D5.1	-3.27704	0.995893	1.12537	-2.63269	1.91441
Y9C9A.8	-3.16609	0.798887	1.99599	-2.44532	2.00439
K04F1.9	-2.94076	0.677005	0.908079	-2.109	1.3354
oac-14	-2.71111	0.478461	0.483274	-1.98852	1.12346
clec-85	-2.66466	0.661653	0.221756	-2.61657	0.900754
C32H11.4	-2.57947	0.738365	0.784219	-1.4101	1.66651
clec-4	-2.29386	1.01218	0.390495	-2.21163	1.70202
K11H12.4	-2.0155	0.560065	2.4054	-1.07151	2.45497
F22E5.1	-1.88193	0.383178	0.665042	-0.594832	1.04497
fbxa-105	-1.85061	0.191787	0.424448	-2.30274	0.307681
mul-1	-1.82228	0.677351	1.09752	-1.46549	2.09134
mltn-9	-1.77123	0.67781	-0.433448	-1.57024	1.07244
clec-265	-1.62471	0.634889	0.902684	-1.31693	1.34218
C14C6.5	-1.2339	0.230756	0.595373	-1.26277	0.94525
Y49G5A.1	-1.12991	0.712153	-0.904764	-1.02972	0.538021
clec-65	-1.09199	0.67557	0.197929	-1.12612	0.833237
C29F3.7	-0.95785	0.239458	0.923622	-1.00029	0.91908
zip-2	-0.902258	0.487208	0.582479	-0.632992	0.542247
cpr-1	1.6734	-0.564379	0.386533	1.22124	-0.600867
cpr-4	1.57298	-0.347318	0.259771	1.65195	-0.451134
C27D8.3	1.50696	-0.0641212	0.171152	0.353846	-0.0067263
ncam-1	1.33862	-0.0773729	0.757254	1.13976	0.659385
tnc-2	1.28177	-0.0302834	0.441254	0.977729	0.439549
F25E5.1	-1.59147	-2.13366	-2.29823	-2.31908	-2.24705
F47D12.9	-0.896028	-0.0743653	-0.147669	-0.0540013	-0.303041
R08B4.5	3.37666	2.17499	2.2705	2.1276	3.00761
B0205.13	2.56443	0.0142454	2.50328	1.7039	1.70792
nlp-18	2.11693	0.444547	0.769286	1.29167	1.58848
C54E4.4	2.10901	0.272757	1.00581	2.00002	1.14285
sodh-1	1.41584	0.263835	1.32684	1.35856	0.745135
F59B1.2	0.732814	0.0833842	0.413897	0.34953	0.303424
cpr-5	0.572797	0.0399895	0.542255	0.540643	0.0787041

## Sheet: Fig.2d
	pmk-1(-)_Mean logFC	pmk-1 (D327E)_Mean logFC	daf-16(-)_Mean logFC	daf-16(-); pmk-1(-)_Mean logFC	daf-16(-); pmk-1(D327E)_Mean logFC		All Compared to mean value of 3 biological replicates of wild type
lys-2	-4.27169	1.09421	0.355947	-3.32998	1.81134		pmk-1(-) and pmk-1(D327E): Mean logFC of 3 biological replicates
pcp-2	-1.34235	0.389106	0.839094	-1.15733	1.06524		daf-16(-); pmk-1(-) and daf-16(-); pmk-1(D327E)_Mean logFC of 2 biological replicates
asp-12	-1.17263	0.492189	0.220456	-1.61385	0.721806
lys-1	-1.03578	0.453449	0.444754	-0.588705	0.857052
hrg-4	-0.835383	0.13733	-0.612216	-1.25972	-0.104888
cpr-3	-0.812927	0.412679	0.853282	-0.589822	1.09488
cpi-1	-0.551892	0.0267073	-0.0995422	-0.853584	-0.0106817
asp-6	-0.535458	0.345668	0.249536	-0.617554	0.453641
lys-8	-0.412577	0.367582	0.186028	-0.231011	0.534294
Y40D12A.2	-0.377529	0.231582	-0.0063224	-0.77742	0.437947
Y32F6A.5	-0.341377	0.143141	0.164264	-0.0681907	0.309832
asp-17	2.35444	-1.29709	1.70711	3.34573	0.162856
C08H9.1	1.89842	-0.18005	1.49423	1.14286	0.859314
lys-5	1.86808	-0.721425	1.41511	1.61558	0.625059
cpr-1	1.6734	-0.564379	0.386533	1.22124	-0.600866
cpr-4	1.57298	-0.347318	0.259771	1.65195	-0.451134
Y87G2A.19	1.32038	-0.185188	0.32165	0.552687	0.123874
pho-8	1.18646	-0.222356	0.921925	0.912105	0.265943
lys-4	1.17095	-0.455849	-0.148769	0.650723	-0.385061
srp-2	0.553457	-0.139542	0.576234	1.03085	0.308458
ilys-5	0.450058	-0.091664	-0.0985362	0.00089201	-0.0804975
hex-1	0.275543	-0.00197445	0.0265583	0.102118	-0.0356379
catp-6	-0.270608	-0.135436	-0.198977	-0.228992	-0.251203
cpr-5	0.572797	0.0399895	0.542255	0.540643	0.0787041
F19C7.2	0.684047	0.0109238	0.707152	1.05197	0.703128

## Sheet: Fig. 2e
TF	Lysosome	PVD	Immune	Extracellular	% Lysosome gene	% PVD gene	% Immune gene	%Extracellular regiong gene
FOS-1	19	15	18	6	76	35.7143	54.5455	42.8571
NHR-28	19	14	17	7	76	33.3333	51.5152	50
GMEB-1	18	14	15	5	72	33.3333	45.4545	35.7143
PQM-1	18	15	18	3	72	35.7143	54.5455	21.4286
PHA-4	17	12	5	6	68	28.5714	15.1515	42.8571
DAF-16	13	14	15	5	52	33.3333	45.4545	35.7143
JUN-1	13	9	6	3	52	21.4286	18.1818	21.4286
NHR-77	13	9	5	4	52	21.4286	15.1515	28.5714
UNC-62	13	6	6	4	52	14.2857	18.1818	28.5714
C27D6.4 (crh-2)	11	5	4	1	44	11.9048	12.1212	7.14286
LIN-35	11	10	9	4	44	23.8095	27.2727	28.5714
W03F9.2	10	9	8	1	40	21.4286	24.2424	7.14286
LSY-2	9	8	5	3	36	19.0476	15.1515	21.4286
ZTF-7	8	4	2	1	32	9.52381	6.06061	7.14286

[truncated: 43 more sheets: Fig.2f, Fig.2g, Fig.2h, Fig. 3b, Fig. 3c, Fig. 3d, Fig. 3e, Fig. 3f, Fig. 4b, Fig. 4d, Fig. 4e, Fig. 4f, Fig. 5a, Fig. 5b, Fig. 5c, Fig. 5d, Fig. 5e, Fig. 5f, Fig. 5g, Fig. 5h …]
